# Supplementary material for: Systematic Selection Signature Analysis of Chinese Gamecocks Based on Genomic and Transcriptomic Data
Source: Int J Mol Sci. 2023 Mar 20;24(6):5868. doi: 10.3390/ijms24065868 (PMC10059269; doi:10.3390/ijms24065868)
Supplement: Supplementary file 1 [file ijms-24-05868-s001.zip › Table S1.xlsx]

## Sheet: significant SNPs
SNP	CHR	POS	P
AX-75499153	1	65933206	5.32655e-14
AX-75499077	1	65904439	2.12369e-13
AX-75499037	1	65884129	5.14361e-12
AX-75498941	1	65831539	2.10724e-11
AX-75499168	1	65939517	4.21715e-11
AX-75450821	1	43105217	1.66179e-09
AX-75450871	1	43132932	6.87471e-09
AX-75499146	1	65931730	8.18452e-09
AX-75562034	1	97271007	1.13926e-08
AX-75562018	1	97261496	1.48045e-08
AX-75499024	1	65875284	1.71957e-08
AX-75562027	1	97266177	4.46123e-08
AX-76066484	2	27703818	8.49175e-08
AX-76066809	2	27847831	3.57117e-13
AX-76066866	2	27882964	5.33771e-09
AX-77279693	2	28014009	7.1378e-17
AX-76067296	2	28113780	3.50507e-08
AX-76067313	2	28120012	3.0254e-08
AX-76067356	2	28143942	2.82715e-12
AX-76067522	2	28240351	1.47003e-10
AX-80842464	2	28274578	5.56421e-09
AX-76067602	2	28284316	3.97281e-09
AX-76067634	2	28302448	2.27737e-08
AX-76067704	2	28341775	2.78999e-12
AX-76067717	2	28347684	5.11271e-08
AX-80829820	2	28424752	3.83024e-10
AX-76067881	2	28427410	5.98703e-10
AX-76183725	2	93437453	7.87384e-09
AX-76507745	3	56708239	9.30454e-11
AX-76621564	4	20808386	3.8856e-10
AX-76708234	4	64999734	7.10585e-08
AX-76742022	4	81817950	5.2069e-09
AX-76742106	4	81860853	2.1581e-08
AX-76898242	6	12828923	7.21128e-09
AX-80980296	6	13237011	4.47879e-08
AX-80993704	6	13266506	4.162e-08
AX-76899993	6	13526982	1.03444e-09
AX-76900935	6	13917423	7.77541e-08
AX-76985267	7	1467081	1.64495e-09
AX-75585460	10	15323975	1.2548e-17
AX-75637004	11	13529647	8.35419e-08
AX-76362822	27	3680415	1.41668e-11
AX-76362841	27	3682534	1.31975e-11
AX-76362849	27	3683621	4.15404e-10
AX-76362906	27	3695145	4.77484e-08

## Sheet: genes
Gene stable ID	Transcript stable ID	Chromosome/scaffold name	Gene start (bp)	Gene end (bp)	Gene name
ENSGALG00000046127	ENSGALT00000087643	1	65890900	65891943
ENSGALG00000028449	ENSGALT00000042882	1	65891957	65892066	gga-mir-6608-1
ENSGALG00000044966	ENSGALT00000088789	1	65894110	65895153
ENSGALG00000031042	ENSGALT00000050328	1	65895167	65895276	gga-mir-6608-1
ENSGALG00000044198	ENSGALT00000085052	1	65897320	65898363
ENSGALG00000026329	ENSGALT00000045533	1	65898377	65898486	gga-mir-6608-1
ENSGALG00000032768	ENSGALT00000080713	1	65938356	66226982	SOX5
ENSGALG00000033561	ENSGALT00000049055	2	27443683	27775267	DGKB
ENSGALG00000033561	ENSGALT00000049679	2	27443683	27775267	DGKB
ENSGALG00000033561	ENSGALT00000068560	2	27443683	27775267	DGKB
ENSGALG00000033561	ENSGALT00000055717	2	27443683	27775267	DGKB
ENSGALG00000033561	ENSGALT00000055896	2	27443683	27775267	DGKB
ENSGALG00000010792	ENSGALT00000037945	2	27894534	28076252	AGMO
ENSGALG00000010794	ENSGALT00000017555	2	28094371	28147050	MEOX2
ENSGALG00000010795	ENSGALT00000017557	2	28334902	28444198	ISPD
ENSGALG00000041204	ENSGALT00000080686	27	3648588	4003342	IGF2BP1
ENSGALG00000041204	ENSGALT00000052497	27	3648588	4003342	IGF2BP1
ENSGALG00000041204	ENSGALT00000077065	27	3648588	4003342	IGF2BP1
ENSGALG00000001299	ENSGALT00000001981	27	3682114	3689763	GIP
ENSGALG00000001309	ENSGALT00000001993	27	3690044	3693328	SNF8
ENSGALG00000001315	ENSGALT00000002003	27	3695957	3705363	UBE2Z
ENSGALG00000043960	ENSGALT00000085669	27	3704474	3705754
ENSGALG00000031656	ENSGALT00000075673	3	56572847	56725668	EYA4
ENSGALG00000031656	ENSGALT00000048760	3	56572847	56725668	EYA4
ENSGALG00000031656	ENSGALT00000074069	3	56572847	56725668	EYA4
ENSGALG00000031656	ENSGALT00000064809	3	56572847	56725668	EYA4
ENSGALG00000013715	ENSGALT00000082225	4	64904550	64998990	DLC1
ENSGALG00000013715	ENSGALT00000022297	4	64904550	64998990	DLC1
ENSGALG00000043018	ENSGALT00000070422	6	13203928	13296880	DLG5
ENSGALG00000043018	ENSGALT00000078570	6	13203928	13296880	DLG5
ENSGALG00000043018	ENSGALT00000051363	6	13203928	13296880	DLG5
ENSGALG00000043018	ENSGALT00000061170	6	13203928	13296880	DLG5
ENSGALG00000004980	ENSGALT00000040502	6	13362771	13800472	KCNMA1
ENSGALG00000004980	ENSGALT00000085935	6	13362771	13800472	KCNMA1
ENSGALG00000004980	ENSGALT00000089283	6	13362771	13800472	KCNMA1
ENSGALG00000004980	ENSGALT00000088154	6	13362771	13800472	KCNMA1
ENSGALG00000004980	ENSGALT00000085233	6	13362771	13800472	KCNMA1
ENSGALG00000004980	ENSGALT00000044048	6	13362771	13800472	KCNMA1
ENSGALG00000004980	ENSGALT00000086023	6	13362771	13800472	KCNMA1
ENSGALG00000004980	ENSGALT00000007982	6	13362771	13800472	KCNMA1
