# Supplementary material for: Systematic Selection Signature Analysis of Chinese Gamecocks Based on Genomic and Transcriptomic Data
Source: Int J Mol Sci. 2023 Mar 20;24(6):5868. doi: 10.3390/ijms24065868 (PMC10059269; doi:10.3390/ijms24065868)
Supplement: Supplementary file 1 [file ijms-24-05868-s001.zip › Table S2.xlsx]

## Sheet: top 1% outlier  of bins
CHROM	BIN_START	BIN_END	N_VARIANTS	WEIGHTED_FST	MEAN_FST
22	2640001	2660000	1	0.497329	0.497329
6	12020001	12040000	1	0.451395	0.451395
1	65880001	65900000	6	0.434051	0.352519
5	3640001	3660000	4	0.417576	0.417532
5	3630001	3650000	5	0.402438	0.404386
5	3650001	3670000	2	0.390375	0.392968
1	65870001	65890000	11	0.389335	0.323636
5	3420001	3440000	1	0.382114	0.382114
5	2660001	2680000	2	0.375281	0.375262
5	3310001	3330000	1	0.371802	0.371802
5	3320001	3340000	1	0.371802	0.371802
5	2790001	2810000	1	0.371427	0.371427
5	3140001	3160000	1	0.371427	0.371427
5	3150001	3170000	1	0.371427	0.371427
5	2770001	2790000	1	0.369818	0.369818
5	2780001	2800000	1	0.369818	0.369818
5	3300001	3320000	1	0.369436	0.369436
5	2840001	2860000	1	0.36853	0.36853
5	3180001	3200000	2	0.363973	0.363919
27	440001	460000	1	0.363331	0.363331
5	3190001	3210000	1	0.35902	0.35902
5	31080001	31100000	6	0.349862	0.293498
5	2490001	2510000	1	0.34295	0.34295
5	2500001	2520000	1	0.34295	0.34295
2	27880001	27900000	5	0.342417	0.285149
1	65930001	65950000	14	0.340166	0.24615
5	32520001	32540000	7	0.337554	0.334584
1	65890001	65910000	6	0.3364	0.280186
2	27870001	27890000	5	0.334048	0.248769
5	31090001	31110000	3	0.326666	0.308901
1	127790001	127810000	8	0.324763	0.2964
5	6370001	6390000	1	0.323021	0.323021
5	3410001	3430000	4	0.318269	0.294243
4	81850001	81870000	10	0.318172	0.285027
1	127800001	127820000	8	0.31746	0.311437
11	13520001	13540000	11	0.312556	0.276013
2	28110001	28130000	6	0.312493	0.250372
1	65920001	65940000	15	0.310689	0.208221
2	27900001	27920000	4	0.310541	0.30582
4	21180001	21200000	10	0.310389	0.189118
5	2920001	2940000	3	0.310193	0.249857
4	82090001	82110000	6	0.308404	0.275206
5	3170001	3190000	2	0.307058	0.310333
5	31070001	31090000	10	0.306519	0.258722
2	28300001	28320000	12	0.305907	0.283474
18	1980001	2000000	1	0.305811	0.305811
5	32510001	32530000	7	0.303819	0.282094
5	3620001	3640000	3	0.301531	0.275854
26	230001	250000	1	0.301138	0.301138
2	28160001	28180000	8	0.301001	0.262587
4	82060001	82080000	6	0.300947	0.294012
4	21190001	21210000	7	0.300292	0.197665
2	28010001	28030000	9	0.298701	0.266116
2	95940001	95960000	5	0.297453	0.212866
5	3220001	3240000	1	0.297142	0.297142
2	28240001	28260000	8	0.296393	0.22593
3	85220001	85240000	8	0.290803	0.273984
2	27910001	27930000	6	0.28984	0.191641
2	28340001	28360000	9	0.289583	0.222231
2	28130001	28150000	9	0.289421	0.198365
2	28400001	28420000	9	0.286989	0.252955
5	2980001	3000000	3	0.283471	0.253969
2	28230001	28250000	7	0.282651	0.226274
2	28330001	28350000	10	0.282175	0.196415
4	81840001	81860000	9	0.282123	0.255772
2	28140001	28160000	7	0.281887	0.220408
6	13910001	13930000	7	0.280069	0.262588
11	13580001	13600000	10	0.27982	0.256929
4	82100001	82120000	6	0.278658	0.225663
2	28090001	28110000	10	0.278039	0.201575
4	82070001	82090000	9	0.277542	0.257636
5	3400001	3420000	5	0.276573	0.265765
2	28270001	28290000	9	0.27616	0.206518
1	65900001	65920000	11	0.275756	0.227655
5	32530001	32550000	5	0.273914	0.272665
2	28150001	28170000	10	0.273502	0.230575
1	65970001	65990000	11	0.271693	0.248508
1	149730001	149750000	7	0.271628	0.261858
2	28290001	28310000	11	0.271148	0.235604
5	3060001	3080000	2	0.270857	0.193282
2	86620001	86640000	5	0.268924	0.229743
1	65960001	65980000	12	0.268886	0.250791
2	28390001	28410000	9	0.267966	0.214123
2	28210001	28230000	5	0.26752	0.186615
27	620001	640000	1	0.266238	0.266238
27	630001	650000	1	0.266238	0.266238
2	28000001	28020000	10	0.265382	0.249237
2	28200001	28220000	5	0.264839	0.184716
11	13510001	13530000	10	0.263743	0.205447
2	41680001	41700000	6	0.263635	0.246885
2	28080001	28100000	8	0.262717	0.139222
1	127560001	127580000	6	0.26262	0.23279
5	3070001	3090000	7	0.261566	0.238705
2	28310001	28330000	8	0.261233	0.220049
5	3290001	3310000	3	0.261073	0.272623
1	65840001	65860000	13	0.260797	0.196341
1	65860001	65880000	13	0.260342	0.205868
4	81880001	81900000	10	0.260337	0.217581
3	102580001	102600000	10	0.259848	0.21089
1	55320001	55340000	3	0.259007	0.258848
2	28120001	28140000	10	0.258979	0.189383
5	3080001	3100000	5	0.258556	0.256874
6	14090001	14110000	10	0.25792	0.218805
5	3390001	3410000	2	0.25735	0.266983
4	81860001	81880000	10	0.257191	0.225595
5	2630001	2650000	2	0.256281	0.271106
4	20800001	20820000	7	0.255478	0.205414
34	590001	610000	1	0.254894	0.254894
2	95930001	95950000	6	0.254608	0.202775
23	5550001	5570000	3	0.254474	0.173243
1	95120001	95140000	10	0.254161	0.181675
1	127550001	127570000	6	0.253658	0.252669
1	149720001	149740000	7	0.252646	0.264961
3	102590001	102610000	8	0.252502	0.194882
1	99480001	99500000	9	0.252473	0.213114
2	9220001	9240000	1	0.251982	0.251982
5	3160001	3180000	1	0.251847	0.251847
4	81830001	81850000	11	0.2517	0.224034
4	81870001	81890000	8	0.251596	0.220062
4	82120001	82140000	8	0.251572	0.169057
12	19810001	19830000	8	0.25142	0.208085
5	2620001	2640000	4	0.251047	0.239177
2	27840001	27860000	6	0.250211	0.202284
2	29890001	29910000	7	0.249997	0.236081
12	19800001	19820000	7	0.249254	0.231217
12	19840001	19860000	4	0.249092	0.176077
1	65940001	65960000	13	0.248885	0.180638
2	86610001	86630000	8	0.248365	0.22568
1	65850001	65870000	16	0.248197	0.190992
2	27650001	27670000	9	0.248063	0.225872
5	3690001	3710000	3	0.24783	0.235766
2	28100001	28120000	7	0.247356	0.197557
5	3000001	3020000	2	0.246721	0.259243
1	77450001	77470000	8	0.246613	0.225351
2	27830001	27850000	6	0.246126	0.183287
5	2720001	2740000	2	0.245974	0.258645
5	3020001	3040000	4	0.245734	0.257941
4	82130001	82150000	8	0.245668	0.176064
13	1150001	1170000	2	0.245098	0.258074
1	95110001	95130000	8	0.24502	0.183049
5	2850001	2870000	2	0.243989	0.256932
7	29040001	29060000	5	0.24383	0.198652
6	12870001	12890000	14	0.243496	0.183972
2	28280001	28300000	9	0.243491	0.206885
5	2610001	2630000	2	0.24333	0.207247
2	41670001	41690000	4	0.243237	0.234962
5	2910001	2930000	4	0.24202	0.204732
12	15570001	15590000	15	0.241988	0.186359
5	31060001	31080000	8	0.241911	0.195346
6	13360001	13380000	14	0.241554	0.149186
1	127460001	127480000	3	0.240727	0.240723
5	3100001	3120000	2	0.240666	0.260529
1	127810001	127830000	9	0.239905	0.208111
5	2990001	3010000	4	0.239721	0.227739
2	27990001	28010000	6	0.239229	0.229949
5	3110001	3130000	2	0.238664	0.201803
2	28840001	28860000	7	0.238638	0.212098
22	1260001	1280000	2	0.237953	0.219012
3	85770001	85790000	8	0.237642	0.195812
23	5470001	5490000	7	0.23732	0.215884
5	3380001	3400000	2	0.236945	0.20186
1	65410001	65430000	8	0.236942	0.214827
2	27920001	27940000	9	0.236789	0.163938
6	13920001	13940000	10	0.236215	0.219319
1	99470001	99490000	13	0.235805	0.177832
1	28030001	28050000	10	0.235108	0.208121
5	2800001	2820000	2	0.23482	0.199755
2	86630001	86650000	8	0.234607	0.199743
2	28420001	28440000	8	0.233905	0.198565
2	95950001	95970000	5	0.233817	0.16375
1	99450001	99470000	8	0.232905	0.23727
6	13900001	13920000	11	0.232685	0.23563
27	160001	180000	15	0.232581	0.245935
6	17180001	17200000	5	0.232294	0.221671
6	14080001	14100000	13	0.232014	0.187773
2	27980001	28000000	6	0.23178	0.180339
5	2650001	2670000	2	0.231438	0.206366
34	200001	220000	2	0.231338	0.202394
8	23590001	23610000	15	0.230957	0.199606
1	93680001	93700000	9	0.230782	0.193835
12	19820001	19840000	10	0.230762	0.181469
1	97270001	97290000	8	0.230573	0.203276
12	19710001	19730000	6	0.230531	0.227099
23	5560001	5580000	5	0.230356	0.10726
2	28250001	28270000	7	0.230342	0.184269
4	82080001	82100000	7	0.23024	0.196235
1	65950001	65970000	14	0.230127	0.175661
1	28160001	28180000	2	0.229901	0.201947
5	2460001	2480000	4	0.229662	0.241071
3	42430001	42450000	6	0.229468	0.231063
1	190980001	191000000	7	0.229399	0.197062
2	28410001	28430000	8	0.229345	0.213851
1	55330001	55350000	3	0.229206	0.166012
5	2470001	2490000	2	0.228244	0.241665
1	64490001	64510000	11	0.22789	0.199441
6	13170001	13190000	11	0.227778	0.202176
1	127540001	127560000	6	0.22742	0.226951
1	127430001	127450000	4	0.227409	0.190752
6	13180001	13200000	8	0.227409	0.222732
5	2590001	2610000	3	0.227376	0.215665
12	19830001	19850000	6	0.227145	0.19967
1	169530001	169550000	4	0.226907	0.212855
6	12170001	12190000	8	0.226736	0.226391
1	127520001	127540000	4	0.225739	0.225336
5	2580001	2600000	5	0.225665	0.229749
5	3030001	3050000	5	0.225553	0.24054
10	13920001	13940000	18	0.2252	0.201118
3	84040001	84060000	10	0.22515	0.202738
6	13350001	13370000	8	0.225144	0.138279
6	13040001	13060000	13	0.225074	0.20633
17	1090001	1110000	12	0.224977	0.204369
6	12880001	12900000	16	0.224914	0.172581
2	8620001	8640000	6	0.224719	0.16367
6	13370001	13390000	15	0.224343	0.124155
12	19740001	19760000	5	0.223893	0.176147
12	19760001	19780000	12	0.223755	0.186196
2	28260001	28280000	7	0.223541	0.152929
2	86640001	86660000	9	0.223205	0.200245
2	98290001	98310000	8	0.222553	0.216545
6	12610001	12630000	8	0.222552	0.164887
12	19750001	19770000	8	0.222368	0.181873
2	30070001	30090000	6	0.221659	0.184727
2	81790001	81810000	5	0.221438	0.193541
1	8620001	8640000	4	0.221379	0.173489
1	93690001	93710000	8	0.220469	0.1974
1	33230001	33250000	13	0.219991	0.175428
1	77460001	77480000	7	0.219777	0.17997
1	97240001	97260000	9	0.219445	0.197631
5	2510001	2530000	2	0.21929	0.233284
27	170001	190000	13	0.219202	0.201841
8	23580001	23600000	15	0.218771	0.177926
4	21170001	21190000	7	0.218106	0.144745
23	5480001	5500000	4	0.217972	0.208425
8	2710001	2730000	7	0.217962	0.193328
2	11960001	11980000	4	0.217419	0.226478
12	19700001	19720000	4	0.217101	0.182056
2	28830001	28850000	8	0.216604	0.17796
2	27270001	27290000	8	0.216353	0.185693
1	190920001	190940000	5	0.215987	0.184504
6	13810001	13830000	15	0.215987	0.197815
1	127530001	127550000	4	0.215829	0.215431
3	25670001	25690000	8	0.215632	0.193393
3	84230001	84250000	2	0.214334	0.214334
7	10480001	10500000	3	0.214059	0.218266
5	3010001	3030000	3	0.21392	0.224116
5	3700001	3720000	5	0.213546	0.190266
1	28090001	28110000	8	0.213372	0.211995
2	95960001	95980000	9	0.213115	0.159375
1	35030001	35050000	6	0.212905	0.151116
2	27280001	27300000	8	0.21271	0.192817
2	36110001	36130000	6	0.212562	0.168996
1	65830001	65850000	13	0.212269	0.154874
1	8610001	8630000	6	0.211868	0.182017
2	27890001	27910000	5	0.211861	0.181865
6	14000001	14020000	17	0.211712	0.15645
12	19720001	19740000	8	0.211575	0.18328
2	18470001	18490000	5	0.211336	0.190433
2	98300001	98320000	5	0.210921	0.15945
1	65420001	65440000	13	0.210851	0.153991
12	19900001	19920000	8	0.210252	0.173771
1	99460001	99480000	11	0.2099	0.180813
1	190970001	190990000	5	0.209771	0.170246
5	32540001	32560000	6	0.209698	0.190923
3	85760001	85780000	7	0.209571	0.174234
2	81830001	81850000	7	0.208922	0.136316
2	27350001	27370000	7	0.208801	0.172812
6	12010001	12030000	3	0.20876	0.244529
2	27700001	27720000	9	0.20872	0.186516
2	27370001	27390000	7	0.208651	0.163236
2	27660001	27680000	8	0.20863	0.18313
6	13890001	13910000	12	0.208515	0.208814
2	29900001	29920000	8	0.208472	0.207068
12	19850001	19870000	10	0.208223	0.168971
2	86600001	86620000	10	0.208204	0.173667
1	127570001	127590000	11	0.207546	0.185845
6	14010001	14030000	16	0.207348	0.163631
22	2630001	2650000	4	0.207098	0.148133
2	41660001	41680000	4	0.206731	0.175604
11	13570001	13590000	11	0.206718	0.186744
1	17880001	17900000	10	0.206501	0.183685
13	18250001	18270000	7	0.206396	0.173477
13	18260001	18280000	7	0.206396	0.173477
27	430001	450000	13	0.205872	0.20691
13	18350001	18370000	3	0.205805	0.203986
5	2450001	2470000	5	0.205671	0.200661
1	18160001	18180000	6	0.205561	0.196235
6	14070001	14090000	13	0.205538	0.153038
33	260001	280000	3	0.205295	0.202178
2	28220001	28240000	5	0.205241	0.180163
3	71320001	71340000	6	0.204995	0.175889
2	98330001	98350000	7	0.204983	0.15265
1	181440001	181460000	2	0.20489	0.268208
2	27930001	27950000	9	0.204877	0.15918
4	81820001	81840000	8	0.204495	0.185811
4	1290001	1310000	8	0.204357	0.168925
2	78580001	78600000	3	0.20423	0.189233
2	93650001	93670000	8	0.20388	0.191119
1	27160001	27180000	8	0.203689	0.171971
2	29880001	29900000	7	0.203663	0.172539
12	19790001	19810000	8	0.203552	0.167304
2	36120001	36140000	8	0.20331	0.171137
1	55340001	55360000	4	0.203263	0.161008
6	13380001	13400000	13	0.203214	0.153583
2	27640001	27660000	10	0.202957	0.13519
1	28060001	28080000	8	0.202808	0.162354
2	33820001	33840000	4	0.20268	0.189352
9	12350001	12370000	11	0.202612	0.187044
1	17890001	17910000	10	0.202384	0.187289
5	2670001	2690000	3	0.202213	0.206788
1	55240001	55260000	6	0.202131	0.197271
4	20750001	20770000	9	0.201961	0.162043
6	16530001	16550000	7	0.201653	0.199887
2	36320001	36340000	5	0.201554	0.177647
1	64480001	64500000	9	0.201491	0.171131
2	124310001	124330000	7	0.201376	0.191164
1	128280001	128300000	5	0.201309	0.178408
1	21310001	21330000	8	0.20113	0.172218
12	19730001	19750000	7	0.201128	0.154627
13	18340001	18360000	4	0.201109	0.171269
1	35040001	35060000	8	0.200902	0.155204
1	127260001	127280000	2	0.20084	0.224952
5	2730001	2750000	3	0.200836	0.186069
2	27810001	27830000	7	0.200762	0.146178
23	5580001	5600000	4	0.200755	0.137742
2	88930001	88950000	6	0.20075	0.17852
7	8910001	8930000	9	0.20045	0.181325
12	19660001	19680000	12	0.200367	0.174262
1	146730001	146750000	7	0.200326	0.247392
3	84150001	84170000	7	0.200045	0.189708
2	147840001	147860000	9	0.200027	0.172748
3	85210001	85230000	10	0.1998	0.170047
13	6240001	6260000	11	0.199696	0.17743
2	132890001	132910000	7	0.199651	0.171142
1	190990001	191010000	5	0.199522	0.156111
6	13050001	13070000	13	0.199447	0.193627
5	3240001	3260000	3	0.199438	0.184942
1	28020001	28040000	10	0.199266	0.173081
3	84220001	84240000	4	0.199219	0.197693
2	123950001	123970000	10	0.19914	0.174307
6	13840001	13860000	10	0.198954	0.170787
1	65290001	65310000	11	0.198719	0.182262
2	18440001	18460000	8	0.198674	0.17482
4	1240001	1260000	2	0.198581	0.19848
5	2700001	2720000	2	0.198577	0.174548
5	2710001	2730000	2	0.198577	0.174548
12	19770001	19790000	10	0.198312	0.139899
15	3060001	3080000	14	0.198249	0.169301
22	1130001	1150000	2	0.19821	0.140872
4	81670001	81690000	9	0.197995	0.158376
7	8920001	8940000	9	0.197698	0.165639
1	28040001	28060000	6	0.197624	0.127542
1	55310001	55330000	4	0.197577	0.177796
3	34480001	34500000	6	0.197038	0.192994
4	82110001	82130000	7	0.196359	0.104082
12	19610001	19630000	4	0.196182	0.17544
1	66220001	66240000	11	0.196111	0.18677
2	81760001	81780000	6	0.196087	0.193653
1	99840001	99860000	8	0.195874	0.130787
5	32550001	32570000	7	0.195745	0.156271
2	27620001	27640000	5	0.195741	0.165137
4	290001	310000	7	0.195735	0.182056
5	31100001	31120000	4	0.195695	0.166934
3	106430001	106450000	10	0.195686	0.200107
1	28070001	28090000	7	0.19566	0.162746
1	65280001	65300000	10	0.195095	0.170157
2	93600001	93620000	7	0.194675	0.248764
5	2260001	2280000	7	0.194503	0.197754
1	127780001	127800000	7	0.194478	0.161701
11	13530001	13550000	13	0.194341	0.169938
1	169520001	169540000	5	0.194309	0.171573
4	20740001	20760000	5	0.194285	0.164198
3	25680001	25700000	7	0.194233	0.170101
1	151720001	151740000	10	0.194188	0.150385
13	17980001	18000000	14	0.194112	0.143365
2	101860001	101880000	10	0.194056	0.167936
1	99850001	99870000	8	0.194029	0.135635
3	70930001	70950000	8	0.193916	0.153604
10	12470001	12490000	15	0.193906	0.167421
2	27430001	27450000	6	0.193869	0.178406
6	12250001	12270000	10	0.193855	0.198902
1	95130001	95150000	12	0.193832	0.144521
6	13290001	13310000	8	0.193616	0.158361
1	125830001	125850000	8	0.193518	0.177588
5	40860001	40880000	7	0.193436	0.164482
5	3250001	3270000	3	0.193235	0.1416
1	177650001	177670000	16	0.192867	0.140196
5	40870001	40890000	10	0.192824	0.167342
3	42420001	42440000	7	0.192816	0.163374
9	16810001	16830000	15	0.192784	0.142017
2	36100001	36120000	8	0.192783	0.177717
17	1080001	1100000	14	0.192443	0.173242
11	17200001	17220000	12	0.192264	0.160835
13	5520001	5540000	13	0.192172	0.173167
2	143440001	143460000	8	0.191871	0.190925
15	3050001	3070000	15	0.191693	0.177947
1	29110001	29130000	10	0.191676	0.161008
4	1310001	1330000	6	0.191629	0.170343
5	2570001	2590000	5	0.191482	0.175451
1	93890001	93910000	7	0.191379	0.130405
3	84240001	84260000	5	0.191257	0.176605
1	102340001	102360000	9	0.191248	0.163738
1	190960001	190980000	5	0.191193	0.174214
2	27710001	27730000	8	0.190655	0.174669
4	1280001	1300000	8	0.19045	0.14091
4	1300001	1320000	8	0.189627	0.170838
8	23570001	23590000	11	0.189552	0.164975
18	1970001	1990000	2	0.189472	0.152114
3	110990001	111010000	6	0.189372	0.172564
2	143430001	143450000	5	0.189266	0.187024
1	28080001	28100000	6	0.189162	0.169401
1	31940001	31960000	6	0.189153	0.164992
6	13420001	13440000	16	0.189017	0.140647
4	14650001	14670000	6	0.188538	0.16337
5	12130001	12150000	4	0.188503	0.206667
10	12460001	12480000	15	0.188402	0.158552
1	77490001	77510000	6	0.188201	0.140949
4	23390001	23410000	11	0.188089	0.171687
12	19650001	19670000	10	0.188059	0.160047
5	3280001	3300000	3	0.187939	0.19855
2	29860001	29880000	10	0.187881	0.178474
6	13200001	13220000	8	0.18718	0.159895
1	35050001	35070000	6	0.187179	0.149945
13	18240001	18260000	1	0.186989	0.186989
6	13820001	13840000	12	0.186962	0.167831
5	3660001	3680000	3	0.186787	0.173444
4	81680001	81700000	8	0.186728	0.151774
1	65910001	65930000	11	0.186511	0.152636
1	127420001	127440000	3	0.186493	0.147635
3	63930001	63950000	8	0.186029	0.154654
27	420001	440000	15	0.185999	0.176085
3	84140001	84160000	10	0.185841	0.165225
1	127380001	127400000	8	0.185731	0.162324
3	95270001	95290000	6	0.185705	0.189429
2	27360001	27380000	8	0.185632	0.137516
2	22180001	22200000	7	0.185588	0.183056
1	55220001	55240000	9	0.185542	0.181665
5	2440001	2460000	3	0.185487	0.174117
8	2700001	2720000	10	0.185416	0.164252
18	6150001	6170000	19	0.185389	0.157986
7	8900001	8920000	7	0.18536	0.182363
6	13160001	13180000	9	0.185336	0.177782
5	48800001	48820000	10	0.185149	0.146386
2	82320001	82340000	7	0.184964	0.18665
13	18360001	18380000	1	0.184917	0.184917
5	5730001	5750000	1	0.184906	0.184906
5	5740001	5760000	1	0.184906	0.184906
1	27960001	27980000	5	0.184824	0.175548
1	97280001	97300000	9	0.184622	0.176582
1	149740001	149760000	12	0.184539	0.15237
2	97810001	97830000	10	0.18449	0.150234
1	127440001	127460000	5	0.184332	0.144874
6	13950001	13970000	15	0.184313	0.138772
2	86580001	86600000	9	0.184275	0.14936
1	101990001	102010000	6	0.18427	0.127001
6	13510001	13530000	12	0.184259	0.167236
2	97800001	97820000	13	0.184223	0.155351
6	12620001	12640000	12	0.184121	0.160642
2	137620001	137640000	6	0.184047	0.169762
1	27930001	27950000	8	0.183933	0.178158
27	10001	30000	5	0.183921	0.158073
2	101890001	101910000	7	0.183918	0.163786
2	27970001	27990000	7	0.183906	0.139708
4	1060001	1080000	6	0.18377	0.142401
2	81780001	81800000	8	0.183589	0.139485
7	29030001	29050000	9	0.18358	0.128871
2	60850001	60870000	8	0.183568	0.167479
1	97260001	97280000	10	0.183259	0.181495
9	11090001	11110000	9	0.183254	0.161124
1	27150001	27170000	8	0.183231	0.16846
8	12220001	12240000	5	0.183117	0.158428
6	17960001	17980000	12	0.182983	0.173296
12	19910001	19930000	8	0.182977	0.147695
1	127640001	127660000	9	0.182968	0.159179
22	1270001	1290000	6	0.18296	0.143845
1	65820001	65840000	12	0.182669	0.13313
2	86590001	86610000	9	0.182619	0.150619
2	99830001	99850000	9	0.182606	0.158176
2	93520001	93540000	11	0.182579	0.152676
5	49230001	49250000	5	0.182534	0.181987
1	97170001	97190000	5	0.182507	0.172327
9	12360001	12380000	7	0.182475	0.147008
3	110750001	110770000	4	0.182451	0.181786
1	18170001	18190000	8	0.18244	0.147412
1	28190001	28210000	4	0.182429	0.192342
2	87260001	87280000	8	0.182386	0.161378
5	2520001	2540000	3	0.182355	0.156333
5	3370001	3390000	3	0.182348	0.148121
4	1320001	1340000	8	0.182212	0.184731
3	46740001	46760000	6	0.182158	0.158189
2	33810001	33830000	6	0.182002	0.168951
6	13880001	13900000	8	0.181885	0.158365
8	9160001	9180000	7	0.181865	0.192453
1	97230001	97250000	7	0.181828	0.170536
1	33220001	33240000	11	0.181765	0.151371
1	140720001	140740000	8	0.18173	0.169774
2	96430001	96450000	8	0.181583	0.151515
2	116260001	116280000	9	0.181382	0.138044
1	65400001	65420000	8	0.181275	0.169152
1	8600001	8620000	8	0.181255	0.136801
5	2270001	2290000	9	0.181168	0.177984
1	127390001	127410000	9	0.181139	0.160847
2	14970001	14990000	7	0.18112	0.166409
5	2160001	2180000	6	0.181098	0.167755
1	127470001	127490000	4	0.181046	0.166721
1	55350001	55370000	5	0.181025	0.179719
7	8890001	8910000	7	0.180889	0.180148
2	129000001	129020000	7	0.180803	0.179318
2	141520001	141540000	6	0.180541	0.194778
5	29720001	29740000	13	0.180448	0.169112
2	8610001	8630000	8	0.180361	0.158499
4	82050001	82070000	4	0.180129	0.132401
6	13870001	13890000	11	0.180072	0.145561
1	151710001	151730000	9	0.18001	0.119707
6	13830001	13850000	8	0.179963	0.152657
1	170510001	170530000	8	0.179958	0.179412
13	18330001	18350000	5	0.179825	0.152434
2	101850001	101870000	12	0.179815	0.150776
12	19890001	19910000	6	0.179738	0.152666
27	150001	170000	11	0.179721	0.190899
1	8650001	8670000	7	0.179632	0.136029
1	95340001	95360000	6	0.17933	0.157808
4	81800001	81820000	7	0.179209	0.16583
7	10490001	10510000	4	0.178975	0.168755
2	30080001	30100000	9	0.178951	0.148165
2	112970001	112990000	5	0.178785	0.150494
9	11080001	11100000	9	0.178685	0.154915
13	17990001	18010000	13	0.17864	0.137518
5	13920001	13940000	7	0.178601	0.156956
2	81680001	81700000	9	0.178492	0.142749
2	73550001	73570000	4	0.178401	0.154444
1	55370001	55390000	8	0.178397	0.156783
2	147800001	147820000	8	0.178315	0.125791
11	13590001	13610000	13	0.178259	0.149588
3	84050001	84070000	8	0.178237	0.16083
3	103410001	103430000	7	0.178195	0.161272
2	27950001	27970000	6	0.178009	0.148134
2	27590001	27610000	4	0.178004	0.134272
8	26750001	26770000	8	0.177972	0.158109
2	36310001	36330000	8	0.177909	0.13585
9	12320001	12340000	11	0.177773	0.136605
1	149710001	149730000	9	0.177691	0.16508
3	105290001	105310000	7	0.177372	0.151929
2	78590001	78610000	5	0.177353	0.173939
2	116270001	116290000	6	0.177309	0.147168
2	93640001	93660000	9	0.177256	0.162025
1	190950001	190970000	4	0.177176	0.1892
11	13500001	13520000	11	0.177154	0.139386
6	13520001	13540000	12	0.177077	0.166358
3	84160001	84180000	7	0.177063	0.145398
3	70940001	70960000	9	0.176944	0.141337
5	49320001	49340000	7	0.176875	0.143683
2	27260001	27280000	9	0.176784	0.158165
2	27230001	27250000	8	0.176676	0.177736
2	86650001	86670000	8	0.176571	0.16504
27	3670001	3690000	21	0.176488	0.123808
2	27340001	27360000	8	0.176428	0.154382
4	81790001	81810000	10	0.176352	0.168938
2	98360001	98380000	8	0.176333	0.160009
1	151770001	151790000	9	0.176228	0.136819
4	75370001	75390000	9	0.176215	0.1553
2	110710001	110730000	4	0.176165	0.155934
2	27940001	27960000	7	0.1761	0.149574
10	9140001	9160000	12	0.176077	0.147617
1	55360001	55380000	8	0.175997	0.176111
2	26860001	26880000	7	0.175988	0.151205
1	85850001	85870000	7	0.175889	0.157461
10	14770001	14790000	16	0.175872	0.130112
1	127580001	127600000	11	0.17575	0.16342
5	32390001	32410000	7	0.175673	0.160693
3	42440001	42460000	8	0.17564	0.165994
7	2570001	2590000	9	0.175033	0.150367
2	81820001	81840000	10	0.17459	0.133718
1	127370001	127390000	4	0.174545	0.173009
3	56800001	56820000	10	0.174452	0.147001
2	93590001	93610000	8	0.174367	0.202835
5	32780001	32800000	6	0.174184	0.143802
2	130250001	130270000	7	0.17413	0.181537
6	12240001	12260000	7	0.173996	0.175275
5	32770001	32790000	6	0.173991	0.135248
10	17210001	17230000	15	0.173929	0.135404
2	20040001	20060000	7	0.173919	0.15265
16	340001	360000	1	0.173916	0.173916
16	350001	370000	1	0.173916	0.173916
6	13990001	14010000	16	0.17381	0.122476
2	27380001	27400000	8	0.173773	0.139193
8	9220001	9240000	6	0.173739	0.176606
8	12330001	12350000	10	0.173652	0.150316
3	84340001	84360000	9	0.173538	0.159421
1	31930001	31950000	6	0.173452	0.146372
6	13490001	13510000	7	0.173446	0.157526
2	28350001	28370000	9	0.173411	0.135289
3	84030001	84050000	8	0.173283	0.143131
5	15010001	15030000	7	0.173268	0.147124
8	26720001	26740000	12	0.173266	0.143694
4	1050001	1070000	8	0.173179	0.13585
27	550001	570000	3	0.173059	0.14936
8	880001	900000	12	0.173004	0.144832
4	39500001	39520000	6	0.172976	0.14044
1	167840001	167860000	8	0.172898	0.135107
2	18480001	18500000	9	0.17289	0.131406
6	13030001	13050000	13	0.172867	0.133869
3	84350001	84370000	5	0.17273	0.164488
1	62960001	62980000	9	0.172707	0.149016
2	28380001	28400000	9	0.172337	0.145546
9	11100001	11120000	10	0.172162	0.149949
12	15580001	15600000	15	0.172126	0.124711
6	18910001	18930000	11	0.172089	0.139891
2	97750001	97770000	5	0.171915	0.1677
4	1040001	1060000	10	0.17191	0.131983
9	9590001	9610000	12	0.17188	0.158544
5	2100001	2120000	6	0.171665	0.171661
1	40470001	40490000	4	0.171595	0.174052
5	23210001	23230000	9	0.171593	0.162573
3	63920001	63940000	6	0.171496	0.147699
2	11930001	11950000	4	0.171361	0.140171
8	9170001	9190000	6	0.171347	0.185621
5	23220001	23240000	11	0.171279	0.148442
12	19600001	19620000	11	0.171198	0.141952
2	28360001	28380000	10	0.170986	0.135894
4	81810001	81830000	7	0.170979	0.160967
5	33160001	33180000	5	0.170845	0.168046
2	81840001	81860000	8	0.170819	0.128142
1	71460001	71480000	8	0.170759	0.155471
5	49010001	49030000	11	0.170693	0.165227
4	21160001	21180000	6	0.170488	0.129587
1	27950001	27970000	10	0.170467	0.139159
2	18450001	18470000	9	0.170434	0.15764
23	5110001	5130000	14	0.170321	0.119156
1	127400001	127420000	6	0.170282	0.155349
10	17200001	17220000	15	0.170282	0.144213
5	2110001	2130000	6	0.170259	0.169903
5	29730001	29750000	11	0.170168	0.161005
2	27240001	27260000	10	0.170124	0.16392
2	93470001	93490000	8	0.170086	0.168293
1	41530001	41550000	3	0.170063	0.110407
3	84100001	84120000	5	0.170063	0.172364
3	103380001	103400000	9	0.169951	0.151281
1	140250001	140270000	7	0.169748	0.185198
4	20810001	20830000	5	0.169698	0.130256
3	84210001	84230000	6	0.169688	0.153954
12	19860001	19880000	12	0.169627	0.154736
6	14120001	14140000	10	0.169541	0.137066
2	22170001	22190000	7	0.169529	0.137531
2	28060001	28080000	8	0.16944	0.115267
1	66650001	66670000	11	0.169307	0.157221
1	127730001	127750000	8	0.169226	0.124611
6	13430001	13450000	12	0.169034	0.128188
2	102610001	102630000	5	0.169003	0.111271
2	95490001	95510000	9	0.168852	0.159436
1	97250001	97270000	9	0.168848	0.163394
4	35540001	35560000	9	0.168828	0.14286
2	36090001	36110000	10	0.168648	0.157585
4	82140001	82160000	7	0.168629	0.11908
4	35550001	35570000	4	0.168613	0.113019
1	127630001	127650000	10	0.168411	0.14094
19	4070001	4090000	16	0.168305	0.130733
1	41810001	41830000	7	0.168298	0.180825
1	46260001	46280000	4	0.168293	0.141785
7	20500001	20520000	9	0.168089	0.14258
2	112980001	113000000	5	0.168073	0.160273
2	11970001	11990000	3	0.168042	0.190087
4	1070001	1090000	7	0.16797	0.131186
18	6140001	6160000	16	0.167964	0.149359
2	86550001	86570000	6	0.167926	0.137342
3	85820001	85840000	7	0.167899	0.164259
1	55270001	55290000	7	0.167894	0.155442
2	86570001	86590000	5	0.167866	0.131491
1	127840001	127860000	10	0.167777	0.149823
2	29850001	29870000	10	0.167764	0.154458
6	13280001	13300000	9	0.167741	0.10091
2	28370001	28390000	10	0.16773	0.145647
6	13210001	13230000	8	0.167627	0.148886
4	5670001	5690000	9	0.1676	0.154596
12	12000001	12020000	13	0.16755	0.131097
2	27630001	27650000	11	0.167529	0.107538
2	116290001	116310000	5	0.167495	0.134817
1	79970001	79990000	12	0.167441	0.139097
4	300001	320000	8	0.167357	0.151266
2	67340001	67360000	5	0.167351	0.197204
13	5510001	5530000	15	0.167332	0.13324
4	9070001	9090000	11	0.167236	0.155877
4	77290001	77310000	8	0.1672	0.179041
11	1410001	1430000	1	0.167199	0.167199
11	1420001	1440000	1	0.167199	0.167199
8	23560001	23580000	16	0.167152	0.134483
2	82310001	82330000	8	0.167149	0.167932
4	39510001	39530000	7	0.167084	0.129458
3	85720001	85740000	9	0.166947	0.1535
23	5570001	5590000	4	0.166936	0.0816026
1	149290001	149310000	7	0.166931	0.143477
3	66420001	66440000	10	0.166858	0.138937
1	102000001	102020000	9	0.166854	0.128012
1	127510001	127530000	5	0.166848	0.157937
2	27690001	27710000	8	0.166825	0.126325
22	2590001	2610000	2	0.166767	0.133091
2	81880001	81900000	10	0.16675	0.147883
2	123960001	123980000	10	0.166698	0.153955
2	40170001	40190000	7	0.166602	0.123918
2	116280001	116300000	7	0.166584	0.143395
28	4710001	4730000	1	0.166531	0.166531
2	86460001	86480000	8	0.166529	0.121806
2	86560001	86580000	3	0.166507	0.127937
1	118550001	118570000	5	0.166458	0.165792
15	3090001	3110000	15	0.166448	0.140209
2	27610001	27630000	5	0.166429	0.15287
20	7190001	7210000	11	0.166427	0.162621
1	127820001	127840000	7	0.16634	0.129208
5	49330001	49350000	7	0.166302	0.140968
21	3360001	3380000	21	0.166301	0.125886
2	102600001	102620000	7	0.166016	0.134849
8	17180001	17200000	9	0.165866	0.179829
1	166850001	166870000	8	0.165783	0.154943
6	13110001	13130000	15	0.165771	0.121877
2	86480001	86500000	8	0.165764	0.14382
2	21160001	21180000	8	0.165605	0.154218
5	48740001	48760000	9	0.165473	0.126697
3	66430001	66450000	10	0.165414	0.141616
3	85030001	85050000	4	0.16537	0.146647
2	112690001	112710000	8	0.165364	0.149984
5	32560001	32580000	7	0.165252	0.14006
12	7740001	7760000	9	0.165212	0.126103
1	44900001	44920000	2	0.165138	0.155701
3	103450001	103470000	7	0.164904	0.15017
2	27800001	27820000	10	0.164852	0.117869
2	86470001	86490000	8	0.164548	0.137757
4	14640001	14660000	7	0.164425	0.124359
2	28070001	28090000	8	0.164401	0.104761
1	8630001	8650000	7	0.164351	0.127486
1	89710001	89730000	11	0.164342	0.133085
1	9540001	9560000	8	0.164206	0.14083
27	1	20000	12	0.164171	0.151553
5	23790001	23810000	6	0.164125	0.159591
1	27940001	27960000	12	0.16403	0.137008
6	12860001	12880000	10	0.163987	0.138809
2	115920001	115940000	5	0.163966	0.087412
6	12930001	12950000	11	0.163886	0.170548
18	6110001	6130000	21	0.163834	0.134343
3	47040001	47060000	12	0.163758	0.144717
1	127650001	127670000	7	0.163736	0.133235
2	11980001	12000000	6	0.163676	0.148722
3	25690001	25710000	9	0.163658	0.133755
3	55960001	55980000	6	0.163615	0.143006
6	13480001	13500000	9	0.163614	0.124257
2	87270001	87290000	9	0.163536	0.145066
6	13060001	13080000	15	0.163503	0.1405
34	190001	210000	3	0.163451	0.139535
1	8640001	8660000	7	0.163393	0.131155
3	84260001	84280000	5	0.163367	0.145296
4	440001	460000	7	0.163335	0.143246
2	27420001	27440000	6	0.163326	0.135489
3	95170001	95190000	9	0.163259	0.145748
6	12790001	12810000	11	0.163224	0.144037
25	1800001	1820000	3	0.163186	0.121633
12	19590001	19610000	15	0.163164	0.127014
3	56790001	56810000	9	0.163073	0.134267
6	12950001	12970000	12	0.162783	0.134175
34	720001	740000	3	0.162743	0.104878
5	6430001	6450000	10	0.162677	0.14905
1	44940001	44960000	6	0.162578	0.11421
2	6030001	6050000	6	0.162458	0.147111
3	31520001	31540000	9	0.162428	0.158746
2	82330001	82350000	7	0.162425	0.152681
3	68640001	68660000	10	0.16234	0.14094
1	92530001	92550000	10	0.162321	0.160184
1	127740001	127760000	9	0.1623	0.12852
3	103440001	103460000	10	0.162298	0.137833
8	9550001	9570000	7	0.16228	0.153445
1	182020001	182040000	9	0.162238	0.154075
8	9540001	9560000	8	0.162199	0.151546
7	29050001	29070000	8	0.162149	0.123282
2	93670001	93690000	7	0.162095	0.175488
1	127610001	127630000	8	0.162063	0.139585
6	12960001	12980000	11	0.162052	0.145054
23	5590001	5610000	3	0.161996	0.0949652
1	22910001	22930000	12	0.161972	0.133277
2	27820001	27840000	6	0.161955	0.110597
12	15560001	15580000	11	0.161955	0.121296
1	149750001	149770000	12	0.161915	0.121954
1	170580001	170600000	10	0.161838	0.140671
2	56820001	56840000	6	0.161832	0.128113
1	9550001	9570000	7	0.161641	0.146854
10	15710001	15730000	11	0.161625	0.137639
1	66210001	66230000	11	0.161558	0.147143
5	29710001	29730000	15	0.161533	0.140744
2	81770001	81790000	8	0.161527	0.137028
2	97760001	97780000	7	0.161508	0.141705
2	82360001	82380000	5	0.161501	0.142671
2	26610001	26630000	6	0.16142	0.129088
1	170520001	170540000	8	0.16141	0.155909
13	18320001	18340000	4	0.161367	0.148095
3	49240001	49260000	7	0.161353	0.164451
4	81640001	81660000	10	0.161333	0.129485
1	21320001	21340000	7	0.161235	0.139424
12	19920001	19940000	2	0.161232	0.160928
7	8880001	8900000	7	0.161165	0.160823
8	9180001	9200000	5	0.161089	0.179825
26	5240001	5260000	2	0.161041	0.160535
6	13390001	13410000	17	0.160979	0.125988
3	84110001	84130000	5	0.160929	0.151462
9	8780001	8800000	20	0.160918	0.129716
1	33660001	33680000	12	0.160808	0.133877
1	128290001	128310000	8	0.160781	0.132142
2	41690001	41710000	7	0.160779	0.16017
5	47590001	47610000	10	0.160733	0.142272
2	91460001	91480000	7	0.160676	0.168844
3	6850001	6870000	7	0.160416	0.150103
9	12310001	12330000	15	0.160416	0.150521
2	130240001	130260000	5	0.160338	0.148105
1	65980001	66000000	9	0.160275	0.129272
6	14060001	14080000	14	0.160244	0.101947
2	100750001	100770000	1	0.160176	0.160176
3	80230001	80250000	9	0.160159	0.133189
1	94520001	94540000	10	0.160109	0.160713
2	115910001	115930000	3	0.159949	0.128676
1	89700001	89720000	11	0.159889	0.122583
2	86490001	86510000	9	0.159877	0.106203
1	102240001	102260000	5	0.159818	0.12749
6	14130001	14150000	10	0.15971	0.124418
5	31050001	31070000	8	0.159701	0.141902
1	66440001	66460000	10	0.159609	0.150851
1	190910001	190930000	5	0.159607	0.143861
25	1180001	1200000	6	0.159573	0.122504
2	81750001	81770000	7	0.159572	0.126813
6	12160001	12180000	7	0.159553	0.144984
2	86530001	86550000	8	0.159518	0.139519
2	21790001	21810000	6	0.159411	0.155033
3	84250001	84270000	6	0.159341	0.139293
1	127670001	127690000	8	0.159337	0.147947
1	171520001	171540000	9	0.159303	0.136463
2	27580001	27600000	6	0.159295	0.0876245
2	27220001	27240000	7	0.159256	0.15898
2	95480001	95500000	7	0.159191	0.14986
2	87840001	87860000	7	0.15916	0.139818
1	77440001	77460000	8	0.159095	0.145641
8	2410001	2430000	13	0.159055	0.155918
2	88040001	88060000	10	0.159053	0.170359
1	140240001	140260000	9	0.159002	0.170583
1	127310001	127330000	3	0.158948	0.150324
1	120700001	120720000	13	0.158903	0.13164
11	19750001	19770000	12	0.158848	0.141523
1	66520001	66540000	8	0.158796	0.162978
3	72650001	72670000	8	0.158731	0.14635
3	70920001	70940000	5	0.158676	0.102875
5	49310001	49330000	9	0.158647	0.144898
1	102300001	102320000	10	0.158558	0.149616
1	172940001	172960000	9	0.158469	0.124325
2	29460001	29480000	9	0.158448	0.109436
8	12320001	12340000	7	0.158445	0.157963
8	12210001	12230000	5	0.15843	0.135118
8	23540001	23560000	10	0.158331	0.139544
4	21110001	21130000	9	0.158305	0.1186
10	20001	40000	2	0.158221	0.168019
2	60860001	60880000	8	0.158211	0.145855
1	187120001	187140000	3	0.158089	0.123553
13	14110001	14130000	11	0.158086	0.132594
2	25620001	25640000	6	0.158069	0.141166
5	48790001	48810000	13	0.158032	0.128834
5	22490001	22510000	3	0.158022	0.151061
1	182130001	182150000	8	0.158011	0.141163
20	280001	300000	4	0.15801	0.135089
2	26230001	26250000	6	0.158007	0.146507
1	35060001	35080000	7	0.157978	0.115499
3	84410001	84430000	9	0.157864	0.132349
3	84180001	84200000	5	0.157808	0.130657
12	12030001	12050000	16	0.157804	0.136066
5	3090001	3110000	1	0.157795	0.157795
9	7970001	7990000	13	0.157723	0.11941
2	81810001	81830000	10	0.157703	0.129272
1	164750001	164770000	5	0.15767	0.156231
2	112010001	112030000	10	0.157617	0.136079
3	85470001	85490000	9	0.157576	0.14944
6	12820001	12840000	12	0.157555	0.130468
3	21980001	22000000	6	0.157526	0.163752
2	27440001	27460000	6	0.157422	0.140416
8	23550001	23570000	13	0.157409	0.11347
6	14030001	14050000	14	0.157407	0.113699
4	420001	440000	1	0.157394	0.157394
1	62970001	62990000	8	0.157245	0.151735
6	18700001	18720000	12	0.157139	0.129066
9	11070001	11090000	12	0.156902	0.119265
6	14200001	14220000	10	0.1569	0.101432
2	116330001	116350000	7	0.156895	0.123521
5	31040001	31060000	7	0.156853	0.148264
5	32600001	32620000	3	0.156727	0.156682
1	127660001	127680000	7	0.156681	0.136107
3	85080001	85100000	8	0.156667	0.132884
20	1970001	1990000	13	0.156494	0.136955
2	100320001	100340000	8	0.156479	0.141459
1	170590001	170610000	9	0.156471	0.128653
1	182480001	182500000	11	0.156444	0.142988
7	13290001	13310000	11	0.15643	0.145627
4	15480001	15500000	10	0.156359	0.120089
5	2560001	2580000	3	0.156293	0.125168
1	65380001	65400000	8	0.156213	0.151569
1	33080001	33100000	6	0.156208	0.125014
2	143450001	143470000	6	0.1562	0.143387
4	430001	450000	5	0.156196	0.12897
1	177640001	177660000	12	0.156156	0.0912708
2	27250001	27270000	12	0.156134	0.144161
1	55300001	55320000	3	0.156123	0.138795
2	10350001	10370000	6	0.156095	0.141821
1	94530001	94550000	8	0.156004	0.148788
5	32590001	32610000	4	0.155967	0.155606
2	95600001	95620000	8	0.155901	0.153034
1	169380001	169400000	8	0.155875	0.136537
2	86540001	86560000	6	0.155874	0.139964
15	3070001	3090000	12	0.155816	0.129785
24	6260001	6280000	9	0.155745	0.147515
2	88720001	88740000	7	0.155737	0.145237
8	24370001	24390000	10	0.155707	0.145323
2	11920001	11940000	4	0.15569	0.114899
2	28850001	28870000	7	0.15567	0.132039
1	127410001	127430000	4	0.155652	0.136817
1	92770001	92790000	9	0.155601	0.14305
2	97790001	97810000	13	0.155571	0.117053
19	3090001	3110000	15	0.155549	0.13443
2	86520001	86540000	7	0.155519	0.135226

## Sheet: genes
Gene stable ID	Transcript stable ID	Chromosome/scaffold name	Gene start (bp)	Gene end (bp)	Gene name
ENSGALG00000038225	ENSGALT00000080606	1	9507267	9637821	SEMA3E
ENSGALG00000038225	ENSGALT00000063629	1	9507267	9637821	SEMA3E
ENSGALG00000036810	ENSGALT00000070485	1	18086376	18228453
ENSGALG00000040114	ENSGALT00000070516	1	22901214	23034777	PTPRZ1
ENSGALG00000040114	ENSGALT00000051426	1	22901214	23034777	PTPRZ1
ENSGALG00000040114	ENSGALT00000071557	1	22901214	23034777	PTPRZ1
ENSGALG00000029421	ENSGALT00000056410	1	28047926	28048376
ENSGALG00000042296	ENSGALT00000060064	1	28160676	28160762
ENSGALG00000009530	ENSGALT00000030693	1	29041613	29287618	PDZRN4
ENSGALG00000009530	ENSGALT00000072998	1	29041613	29287618	PDZRN4
ENSGALG00000009805	ENSGALT00000015947	1	33089980	33218417	PPM1H
ENSGALG00000009840	ENSGALT00000015999	1	33641818	33664801	TBK1
ENSGALG00000009903	ENSGALT00000016105	1	35053221	35057370	IFNG
ENSGALG00000010958	ENSGALT00000054646	1	40204801	40505268	PPFIA2
ENSGALG00000010958	ENSGALT00000072987	1	40204801	40505268	PPFIA2
ENSGALG00000010958	ENSGALT00000072352	1	40204801	40505268	PPFIA2
ENSGALG00000010958	ENSGALT00000017834	1	40204801	40505268	PPFIA2
ENSGALG00000010958	ENSGALT00000064576	1	40204801	40505268	PPFIA2
ENSGALG00000010958	ENSGALT00000078953	1	40204801	40505268	PPFIA2
ENSGALG00000044478	ENSGALT00000090350	1	41740334	41838759
ENSGALG00000011297	ENSGALT00000018428	1	44903758	44979576	CRADD
ENSGALG00000012755	ENSGALT00000020816	1	55335204	55383631	IGF-I
ENSGALG00000013085	ENSGALT00000037455	1	62813644	62962492	PTPRO
ENSGALG00000013085	ENSGALT00000086346	1	62813644	62962492	PTPRO
ENSGALG00000013085	ENSGALT00000021363	1	62813644	62962492	PTPRO
ENSGALG00000045870	ENSGALT00000084468	1	62965717	62988982
ENSGALG00000013134	ENSGALT00000021439	1	64403222	64534173	PLEKHA5
ENSGALG00000031293	ENSGALT00000048068	1	65283618	65301027	SLCO1A2
ENSGALG00000013174	ENSGALT00000089620	1	65371068	65390497	RECQL
ENSGALG00000013174	ENSGALT00000021517	1	65371068	65390497	RECQL
ENSGALG00000013174	ENSGALT00000089606	1	65371068	65390497	RECQL
ENSGALG00000013174	ENSGALT00000079949	1	65371068	65390497	RECQL
ENSGALG00000013174	ENSGALT00000079128	1	65371068	65390497	RECQL
ENSGALG00000013174	ENSGALT00000060046	1	65371068	65390497	RECQL
ENSGALG00000033855	ENSGALT00000060053	1	65390754	65401845	GOLT1B
ENSGALG00000033855	ENSGALT00000056463	1	65390754	65401845	GOLT1B
ENSGALG00000038347	ENSGALT00000053757	1	65423470	65425946
ENSGALG00000013177	ENSGALT00000021521	1	65432216	65472333	BCAT1
ENSGALG00000046127	ENSGALT00000087643	1	65890900	65891943
ENSGALG00000028449	ENSGALT00000042882	1	65891957	65892066	gga-mir-6608-1
ENSGALG00000044966	ENSGALT00000088789	1	65894110	65895153
ENSGALG00000031042	ENSGALT00000050328	1	65895167	65895276	gga-mir-6608-1
ENSGALG00000044198	ENSGALT00000085052	1	65897320	65898363
ENSGALG00000026329	ENSGALT00000045533	1	65898377	65898486	gga-mir-6608-1
ENSGALG00000032768	ENSGALT00000080713	1	65938356	66226982	SOX5
ENSGALG00000013205	ENSGALT00000021571	1	66507344	66533577	ETNK1
ENSGALG00000013205	ENSGALT00000087576	1	66507344	66533577	ETNK1
ENSGALG00000013211	ENSGALT00000021583	1	66641628	66757539	ST8SIA1
ENSGALG00000013911	ENSGALT00000022552	1	71466683	71492236	ZC3HAV1
ENSGALG00000013911	ENSGALT00000076009	1	71466683	71492236	ZC3HAV1
ENSGALG00000014683	ENSGALT00000023661	1	77434366	77444965	PEX5
ENSGALG00000014683	ENSGALT00000063799	1	77434366	77444965	PEX5
ENSGALG00000046340	ENSGALT00000089251	1	77450263	77461548
ENSGALG00000014687	ENSGALT00000023671	1	77496575	77530024	EPHA1
ENSGALG00000015412	ENSGALT00000024861	1	89700493	89743259	ARL13B
ENSGALG00000015412	ENSGALT00000075594	1	89700493	89743259	ARL13B
ENSGALG00000015413	ENSGALT00000024862	1	89710738	89711613	STX19
ENSGALG00000035205	ENSGALT00000056247	1	92727823	92784004
ENSGALG00000042771	ENSGALT00000048548	1	95109133	95290333	GBE1
ENSGALG00000042771	ENSGALT00000053350	1	95109133	95290333	GBE1
ENSGALG00000016537	ENSGALT00000026687	1	120694801	120730607	SCML2
ENSGALG00000030019	ENSGALT00000074915	1	127725469	127858054
ENSGALG00000029967	ENSGALT00000054751	1	127825392	127826062
ENSGALG00000016900	ENSGALT00000055937	1	146527090	147094328	GPC6
ENSGALG00000016900	ENSGALT00000027318	1	146527090	147094328	GPC6
ENSGALG00000030326	ENSGALT00000056040	1	151784908	151826339
ENSGALG00000016967	ENSGALT00000027419	1	166777108	167033280	ENOX1
ENSGALG00000016967	ENSGALT00000061002	1	166777108	167033280	ENOX1
ENSGALG00000016981	ENSGALT00000027435	1	167851112	167853754	SPERT
ENSGALG00000017012	ENSGALT00000030136	1	169378600	169381603	KCNRG
ENSGALG00000018254	ENSGALT00000028961	1	169399051	169399134	gga-mir-16-1
ENSGALG00000018255	ENSGALT00000028962	1	169399193	169399275	gga-mir-15a
ENSGALG00000017032	ENSGALT00000059276	1	170511179	170526983	SLC25A15
ENSGALG00000017032	ENSGALT00000027519	1	170511179	170526983	SLC25A15
ENSGALG00000017032	ENSGALT00000053921	1	170511179	170526983	SLC25A15
ENSGALG00000017033	ENSGALT00000027520	1	170531403	170554284	MRPS31
ENSGALG00000017033	ENSGALT00000070975	1	170531403	170554284	MRPS31
ENSGALG00000017034	ENSGALT00000027522	1	170581377	170644995	FOXO1
ENSGALG00000017034	ENSGALT00000080109	1	170581377	170644995	FOXO1
ENSGALG00000017120	ENSGALT00000027658	1	177637907	177668206	SACS
ENSGALG00000040753	ENSGALT00000077996	1	181446126	181464891
ENSGALG00000017179	ENSGALT00000030073	1	181945830	182085856	PDGFD
ENSGALG00000033291	ENSGALT00000053370	1	182383847	182569194
ENSGALG00000019063	ENSGALT00000027766	1	182479610	182486231	MMP10
ENSGALG00000026297	ENSGALT00000044855	1	182491148	182499165
ENSGALG00000026297	ENSGALT00000067120	1	182491148	182499165
ENSGALG00000030054	ENSGALT00000070156	2	8821485	9397176	PTPRN2
ENSGALG00000030054	ENSGALT00000081490	2	8821485	9397176	PTPRN2
ENSGALG00000033561	ENSGALT00000049055	2	27443683	27775267	DGKB
ENSGALG00000033561	ENSGALT00000049679	2	27443683	27775267	DGKB
ENSGALG00000033561	ENSGALT00000068560	2	27443683	27775267	DGKB
ENSGALG00000033561	ENSGALT00000055717	2	27443683	27775267	DGKB
ENSGALG00000033561	ENSGALT00000055896	2	27443683	27775267	DGKB
ENSGALG00000010792	ENSGALT00000037945	2	27894534	28076252	AGMO
ENSGALG00000010794	ENSGALT00000017555	2	28094371	28147050	MEOX2
ENSGALG00000010795	ENSGALT00000017557	2	28334902	28444198	ISPD
ENSGALG00000010836	ENSGALT00000063813	2	28805158	28878615	AHR
ENSGALG00000010836	ENSGALT00000017616	2	28805158	28878615	AHR
ENSGALG00000039290	ENSGALT00000051119	2	41493439	41985849
ENSGALG00000025737	ENSGALT00000044201	2	95943670	95943779	gga-mir-3524b
ENSGALG00000006461	ENSGALT00000038686	2	8614944	8678699	UBE3C
ENSGALG00000006461	ENSGALT00000069625	2	8614944	8678699	UBE3C
ENSGALG00000006672	ENSGALT00000010791	2	10303090	10352913	LARP4B
ENSGALG00000006672	ENSGALT00000071641	2	10303090	10352913	LARP4B
ENSGALG00000031565	ENSGALT00000069647	2	18298149	18490934	NEBL
ENSGALG00000031565	ENSGALT00000047679	2	18298149	18490934	NEBL
ENSGALG00000040891	ENSGALT00000063842	2	20027818	20125211	RSU1
ENSGALG00000040891	ENSGALT00000074157	2	20027818	20125211	RSU1
ENSGALG00000040891	ENSGALT00000086880	2	20027818	20125211	RSU1
ENSGALG00000040891	ENSGALT00000087138	2	20027818	20125211	RSU1
ENSGALG00000040891	ENSGALT00000075114	2	20027818	20125211	RSU1
ENSGALG00000040891	ENSGALT00000090277	2	20027818	20125211	RSU1
ENSGALG00000009044	ENSGALT00000014723	2	21777368	21799890
ENSGALG00000038041	ENSGALT00000058449	2	26093813	26248608	PHF14
ENSGALG00000038041	ENSGALT00000048383	2	26093813	26248608	PHF14
ENSGALG00000038041	ENSGALT00000047696	2	26093813	26248608	PHF14
ENSGALG00000038041	ENSGALT00000060207	2	26093813	26248608	PHF14
ENSGALG00000038041	ENSGALT00000064697	2	26093813	26248608	PHF14
ENSGALG00000035140	ENSGALT00000074520	2	26625916	26756149	TMEM106B
ENSGALG00000035140	ENSGALT00000078213	2	26625916	26756149	TMEM106B
ENSGALG00000035504	ENSGALT00000046369	2	27328222	27392291	ETV1
ENSGALG00000035504	ENSGALT00000085673	2	27328222	27392291	ETV1
ENSGALG00000033561	ENSGALT00000049055	2	27443683	27775267	DGKB
ENSGALG00000033561	ENSGALT00000049679	2	27443683	27775267	DGKB
ENSGALG00000033561	ENSGALT00000068560	2	27443683	27775267	DGKB
ENSGALG00000033561	ENSGALT00000055717	2	27443683	27775267	DGKB
ENSGALG00000033561	ENSGALT00000055896	2	27443683	27775267	DGKB
ENSGALG00000010792	ENSGALT00000037945	2	27894534	28076252	AGMO
ENSGALG00000010795	ENSGALT00000017557	2	28334902	28444198	ISPD
ENSGALG00000010836	ENSGALT00000063813	2	28805158	28878615	AHR
ENSGALG00000010836	ENSGALT00000017616	2	28805158	28878615	AHR
ENSGALG00000010854	ENSGALT00000050640	2	29159908	29606221	HDAC9
ENSGALG00000010854	ENSGALT00000067701	2	29159908	29606221	HDAC9
ENSGALG00000010854	ENSGALT00000059704	2	29159908	29606221	HDAC9
ENSGALG00000010854	ENSGALT00000017640	2	29159908	29606221	HDAC9
ENSGALG00000010854	ENSGALT00000055053	2	29159908	29606221	HDAC9
ENSGALG00000010854	ENSGALT00000087413	2	29159908	29606221	HDAC9
ENSGALG00000010854	ENSGALT00000088889	2	29159908	29606221	HDAC9
ENSGALG00000010854	ENSGALT00000083834	2	29159908	29606221	HDAC9
ENSGALG00000010854	ENSGALT00000073429	2	29159908	29606221	HDAC9
ENSGALG00000010865	ENSGALT00000031195	2	29858046	29874992	TMEM196
ENSGALG00000010875	ENSGALT00000056201	2	30066616	30116384	ITGB8
ENSGALG00000010875	ENSGALT00000017677	2	30066616	30116384	ITGB8
ENSGALG00000011164	ENSGALT00000018199	2	33692850	33852823
ENSGALG00000039290	ENSGALT00000051119	2	41493439	41985849
ENSGALG00000041731	ENSGALT00000079197	2	41636922	41662196	CAPN7
ENSGALG00000042534	ENSGALT00000053589	2	56746642	56868269	NFATC1
ENSGALG00000042534	ENSGALT00000074865	2	56746642	56868269	NFATC1
ENSGALG00000042534	ENSGALT00000060492	2	56746642	56868269	NFATC1
ENSGALG00000029497	ENSGALT00000073900	2	67254179	67422176
ENSGALG00000012941	ENSGALT00000021107	2	73245203	73614065
ENSGALG00000012941	ENSGALT00000075300	2	73245203	73614065
ENSGALG00000013033	ENSGALT00000021277	2	78594026	78601524
ENSGALG00000039034	ENSGALT00000056633	2	88712300	88744632	ELP2
ENSGALG00000013212	ENSGALT00000021584	2	88922435	89046122
ENSGALG00000013212	ENSGALT00000048204	2	88922435	89046122
ENSGALG00000027455	ENSGALT00000043448	2	93615832	93615974	RF02271
ENSGALG00000013775	ENSGALT00000074916	2	95483121	95558733	CDH19
ENSGALG00000013775	ENSGALT00000022370	2	95483121	95558733	CDH19
ENSGALG00000013775	ENSGALT00000036923	2	95483121	95558733	CDH19
ENSGALG00000036292	ENSGALT00000077144	2	96406632	96433506
ENSGALG00000041018	ENSGALT00000052419	2	97752327	97752554
ENSGALG00000013932	ENSGALT00000022579	2	98283029	98294340	NAPG
ENSGALG00000022875	ENSGALT00000089776	2	98303218	98307540
ENSGALG00000022875	ENSGALT00000029656	2	98303218	98307540
ENSGALG00000022875	ENSGALT00000083159	2	98303218	98307540
ENSGALG00000022875	ENSGALT00000053681	2	98303218	98307540
ENSGALG00000014615	ENSGALT00000058499	2	99747385	99848774	LAMA1
ENSGALG00000014615	ENSGALT00000036890	2	99747385	99848774	LAMA1
ENSGALG00000014793	ENSGALT00000062279	2	100746250	101066076	DLGAP1
ENSGALG00000014793	ENSGALT00000076497	2	100746250	101066076	DLGAP1
ENSGALG00000014793	ENSGALT00000055004	2	100746250	101066076	DLGAP1
ENSGALG00000014793	ENSGALT00000058336	2	100746250	101066076	DLGAP1
ENSGALG00000014793	ENSGALT00000050389	2	100746250	101066076	DLGAP1
ENSGALG00000014793	ENSGALT00000023885	2	100746250	101066076	DLGAP1
ENSGALG00000040421	ENSGALT00000056553	2	110712406	110721506	LYPLA1
ENSGALG00000040421	ENSGALT00000086323	2	110712406	110721506	LYPLA1
ENSGALG00000040421	ENSGALT00000087771	2	110712406	110721506	LYPLA1
ENSGALG00000040421	ENSGALT00000086890	2	110712406	110721506	LYPLA1
ENSGALG00000040421	ENSGALT00000087765	2	110712406	110721506	LYPLA1
ENSGALG00000040421	ENSGALT00000086258	2	110712406	110721506	LYPLA1
ENSGALG00000041086	ENSGALT00000081491	2	110724017	110732436	MRPL15
ENSGALG00000041086	ENSGALT00000087201	2	110724017	110732436	MRPL15
ENSGALG00000039102	ENSGALT00000081851	2	112551164	112729160	TOX
ENSGALG00000039102	ENSGALT00000080434	2	112551164	112729160	TOX
ENSGALG00000041918	ENSGALT00000047715	2	115888641	115975593	CPA6
ENSGALG00000034561	ENSGALT00000046336	2	116286317	116395434	C8orf34
ENSGALG00000034561	ENSGALT00000074395	2	116286317	116395434	C8orf34
ENSGALG00000040818	ENSGALT00000070922	2	116301808	116309477
ENSGALG00000032031	ENSGALT00000086302	2	124196141	124391614	MMP16
ENSGALG00000032031	ENSGALT00000055546	2	124196141	124391614	MMP16
ENSGALG00000032031	ENSGALT00000061689	2	124196141	124391614	MMP16
ENSGALG00000032031	ENSGALT00000059837	2	124196141	124391614	MMP16
ENSGALG00000033254	ENSGALT00000071012	2	129000072	129034245	SPAG1
ENSGALG00000040256	ENSGALT00000050046	2	130153028	130517067	RIMS2
ENSGALG00000040256	ENSGALT00000054525	2	130153028	130517067	RIMS2
ENSGALG00000037626	ENSGALT00000065380	2	141521126	141705820	KCNQ3
ENSGALG00000037626	ENSGALT00000071034	2	141521126	141705820	KCNQ3
ENSGALG00000033960	ENSGALT00000046358	2	147757835	147961009	ADGRB1
ENSGALG00000009107	ENSGALT00000049711	3	6563215	7213964	NRXN1
ENSGALG00000009107	ENSGALT00000050168	3	6563215	7213964	NRXN1
ENSGALG00000009107	ENSGALT00000057931	3	6563215	7213964	NRXN1
ENSGALG00000009107	ENSGALT00000067434	3	6563215	7213964	NRXN1
ENSGALG00000009107	ENSGALT00000014832	3	6563215	7213964	NRXN1
ENSGALG00000009107	ENSGALT00000047522	3	6563215	7213964	NRXN1
ENSGALG00000009107	ENSGALT00000074723	3	6563215	7213964	NRXN1
ENSGALG00000035800	ENSGALT00000061391	3	25574985	25772207	CAMKMT
ENSGALG00000010538	ENSGALT00000017153	3	31444899	31547261	TTC27
ENSGALG00000010664	ENSGALT00000017350	3	34440793	34727673	KIF26B
ENSGALG00000012289	ENSGALT00000020082	3	46725213	46771629	SHPRH
ENSGALG00000012317	ENSGALT00000020126	3	47035043	47108957	ADGB
ENSGALG00000012973	ENSGALT00000021168	3	49187155	49301908	ESR1
ENSGALG00000013962	ENSGALT00000043369	3	55939197	56007426	HBS1L
ENSGALG00000013962	ENSGALT00000047919	3	55939197	56007426	HBS1L
ENSGALG00000013962	ENSGALT00000022632	3	55939197	56007426	HBS1L
ENSGALG00000014925	ENSGALT00000024075	3	63910723	63921298	GPRC6A
ENSGALG00000019941	ENSGALT00000031724	3	63925274	63927920	FAM162B
ENSGALG00000014937	ENSGALT00000024093	3	63932100	63946674	KPNA5
ENSGALG00000014940	ENSGALT00000024100	3	63948648	63954701	ZUP1
ENSGALG00000015040	ENSGALT00000024256	3	66378173	66439331	SLC16A10
ENSGALG00000015465	ENSGALT00000024935	3	70898793	71165070	ASCC3
ENSGALG00000036204	ENSGALT00000056151	3	72549301	72688194
ENSGALG00000041938	ENSGALT00000081702	3	80248040	80274612	MEI4
ENSGALG00000046621	ENSGALT00000083929	3	84306206	84498020
ENSGALG00000039997	ENSGALT00000047157	3	85185976	85333730
ENSGALG00000040507	ENSGALT00000066798	3	85739353	85740061
ENSGALG00000016263	ENSGALT00000026224	3	85768055	85882423
ENSGALG00000016531	ENSGALT00000026678	3	105234656	105318244	ASXL2
ENSGALG00000037267	ENSGALT00000050727	3	111007406	111009083
ENSGALG00000009828	ENSGALT00000015980	3	21979873	22019527	PPP2R5A
ENSGALG00000016183	ENSGALT00000026073	3	85372347	85563948
ENSGALG00000016183	ENSGALT00000060642	3	85372347	85563948
ENSGALG00000016183	ENSGALT00000050939	3	85372347	85563948
ENSGALG00000016183	ENSGALT00000063031	3	85372347	85563948
ENSGALG00000037410	ENSGALT00000056579	4	284344	322060	HEPH
ENSGALG00000037410	ENSGALT00000046424	4	284344	322060	HEPH
ENSGALG00000030879	ENSGALT00000073367	4	453408	497573	AR
ENSGALG00000036539	ENSGALT00000056170	4	1039004	1084494	EFNB1
ENSGALG00000004346	ENSGALT00000006933	4	1237453	1241673	P2RY4
ENSGALG00000004336	ENSGALT00000006917	4	1242567	1251009	INPPL1
ENSGALG00000004251	ENSGALT00000076402	4	1253552	1260151	ARR3
ENSGALG00000004251	ENSGALT00000006763	4	1253552	1260151	ARR3
ENSGALG00000025475	ENSGALT00000042388	4	1258818	1258914	gga-mir-1586
ENSGALG00000004198	ENSGALT00000072126	4	1279956	1283267	PDZD11
ENSGALG00000004198	ENSGALT00000040650	4	1279956	1283267	PDZD11
ENSGALG00000004195	ENSGALT00000006667	4	1283433	1300499	KIF4A
ENSGALG00000004187	ENSGALT00000006654	4	1302321	1305525	TAF9B
ENSGALG00000004169	ENSGALT00000006629	4	1310797	1346333
ENSGALG00000044092	ENSGALT00000085340	4	9070390	9072158
ENSGALG00000030861	ENSGALT00000078694	4	14565658	14670193
ENSGALG00000008442	ENSGALT00000076797	4	15355480	15586589	TENM1
ENSGALG00000008442	ENSGALT00000039157	4	15355480	15586589	TENM1
ENSGALG00000040413	ENSGALT00000071409	4	21073946	21261033
ENSGALG00000037450	ENSGALT00000082319	4	21074830	21130114
ENSGALG00000037450	ENSGALT00000076639	4	21074830	21130114
ENSGALG00000010601	ENSGALT00000084537	4	39525695	39537283	UFSP2
ENSGALG00000010601	ENSGALT00000088906	4	39525695	39537283	UFSP2
ENSGALG00000010601	ENSGALT00000088834	4	39525695	39537283	UFSP2
ENSGALG00000010601	ENSGALT00000017251	4	39525695	39537283	UFSP2
ENSGALG00000010601	ENSGALT00000048064	4	39525695	39537283	UFSP2
ENSGALG00000010601	ENSGALT00000084704	4	39525695	39537283	UFSP2
ENSGALG00000034621	ENSGALT00000077212	4	75273238	75452467	KCNIP4
ENSGALG00000034621	ENSGALT00000054685	4	75273238	75452467	KCNIP4
ENSGALG00000034621	ENSGALT00000050887	4	75273238	75452467	KCNIP4
ENSGALG00000014514	ENSGALT00000023426	4	77261661	77306093	CC2D2A
ENSGALG00000014514	ENSGALT00000077612	4	77261661	77306093	CC2D2A
ENSGALG00000030209	ENSGALT00000065420	4	81756780	81791318	CPZ
ENSGALG00000030209	ENSGALT00000061562	4	81756780	81791318	CPZ
ENSGALG00000030209	ENSGALT00000087915	4	81756780	81791318	CPZ
ENSGALG00000015608	ENSGALT00000025167	4	82152617	82153957	ADRA2C
ENSGALG00000003958	ENSGALT00000006309	5	2086559	2141355	PRMT3
ENSGALG00000003908	ENSGALT00000006211	5	2161580	2188356	SLC6A5
ENSGALG00000003908	ENSGALT00000076837	5	2161580	2188356	SLC6A5
ENSGALG00000003908	ENSGALT00000067124	5	2161580	2188356	SLC6A5
ENSGALG00000003777	ENSGALT00000005993	5	2201059	2481132	NELL1
ENSGALG00000003777	ENSGALT00000078848	5	2201059	2481132	NELL1
ENSGALG00000003777	ENSGALT00000073462	5	2201059	2481132	NELL1
ENSGALG00000003777	ENSGALT00000064781	5	2201059	2481132	NELL1
ENSGALG00000029741	ENSGALT00000076207	5	2521839	2560060
ENSGALG00000033921	ENSGALT00000063801	5	2674449	2831843
ENSGALG00000003748	ENSGALT00000060811	5	2699425	2749644	ANO5
ENSGALG00000003748	ENSGALT00000076216	5	2699425	2749644	ANO5
ENSGALG00000003748	ENSGALT00000076888	5	2699425	2749644	ANO5
ENSGALG00000003748	ENSGALT00000058404	5	2699425	2749644	ANO5
ENSGALG00000003748	ENSGALT00000005949	5	2699425	2749644	ANO5
ENSGALG00000039254	ENSGALT00000086163	5	2770077	2798923	SLC17A6
ENSGALG00000039254	ENSGALT00000053407	5	2770077	2798923	SLC17A6
ENSGALG00000039254	ENSGALT00000065521	5	2770077	2798923	SLC17A6
ENSGALG00000039254	ENSGALT00000075491	5	2770077	2798923	SLC17A6
ENSGALG00000003655	ENSGALT00000005791	5	2933411	3012233	GAS2
ENSGALG00000003655	ENSGALT00000085434	5	2933411	3012233	GAS2
ENSGALG00000003655	ENSGALT00000081214	5	2933411	3012233	GAS2
ENSGALG00000003648	ENSGALT00000032758	5	3016548	3020336	SVIP
ENSGALG00000044857	ENSGALT00000085628	5	3121047	3173236
ENSGALG00000044857	ENSGALT00000084221	5	3121047	3173236
ENSGALG00000037858	ENSGALT00000050669	5	3138141	3438596
ENSGALG00000013311	ENSGALT00000021741	5	3237323	3358041	ANO3
ENSGALG00000013311	ENSGALT00000043126	5	3237323	3358041	ANO3
ENSGALG00000013304	ENSGALT00000056800	5	3366478	3381893	SLC5A12
ENSGALG00000013304	ENSGALT00000021727	5	3366478	3381893	SLC5A12
ENSGALG00000040834	ENSGALT00000073022	5	3605922	3668629	LGR4
ENSGALG00000012170	ENSGALT00000040172	5	3672786	3685304	LIN7C
ENSGALG00000012170	ENSGALT00000089497	5	3672786	3685304	LIN7C
ENSGALG00000012163	ENSGALT00000083974	5	3715527	3747234	BDNF
ENSGALG00000012163	ENSGALT00000089246	5	3715527	3747234	BDNF
ENSGALG00000012163	ENSGALT00000019864	5	3715527	3747234	BDNF
ENSGALG00000038775	ENSGALT00000052766	5	6396873	6557255	SPON1
ENSGALG00000008247	ENSGALT00000013425	5	23201926	23211313	ARFGAP2
ENSGALG00000008247	ENSGALT00000061193	5	23201926	23211313	ARFGAP2
ENSGALG00000008255	ENSGALT00000013436	5	23204929	23293797	C11orf49
ENSGALG00000008255	ENSGALT00000047439	5	23204929	23293797	C11orf49
ENSGALG00000008255	ENSGALT00000050717	5	23204929	23293797	C11orf49
ENSGALG00000008403	ENSGALT00000013689	5	23771783	23893510	PHF21A
ENSGALG00000008403	ENSGALT00000030514	5	23771783	23893510	PHF21A
ENSGALG00000032603	ENSGALT00000081740	5	32617627	32740415
ENSGALG00000032603	ENSGALT00000047657	5	32617627	32740415
ENSGALG00000010576	ENSGALT00000017211	5	40868271	40894704	GTF2A1
ENSGALG00000011236	ENSGALT00000079980	5	48744092	48888728	BEGAIN
ENSGALG00000037911	ENSGALT00000069387	5	48991128	49020866
ENSGALG00000011244	ENSGALT00000018342	5	49020993	49030608	DLK1
ENSGALG00000026864	ENSGALT00000043311	6	12122122	12223531	ZCCHC24
ENSGALG00000004809	ENSGALT00000007678	6	12246857	12254777	PPIF
ENSGALG00000004809	ENSGALT00000088304	6	12246857	12254777	PPIF
ENSGALG00000004809	ENSGALT00000059920	6	12246857	12254777	PPIF
ENSGALG00000037631	ENSGALT00000082969	6	12259563	12264104
ENSGALG00000004850	ENSGALT00000007743	6	12266618	12412519	ZMIZ1
ENSGALG00000004850	ENSGALT00000078858	6	12266618	12412519	ZMIZ1
ENSGALG00000035500	ENSGALT00000077498	6	12636911	12711534
ENSGALG00000004947	ENSGALT00000007929	6	13158194	13188974	POLR3A
ENSGALG00000043018	ENSGALT00000070422	6	13203928	13296880	DLG5
ENSGALG00000043018	ENSGALT00000078570	6	13203928	13296880	DLG5
ENSGALG00000043018	ENSGALT00000051363	6	13203928	13296880	DLG5
ENSGALG00000043018	ENSGALT00000061170	6	13203928	13296880	DLG5
ENSGALG00000034133	ENSGALT00000075421	6	13321781	13363451
ENSGALG00000034133	ENSGALT00000077135	6	13321781	13363451
ENSGALG00000004980	ENSGALT00000040502	6	13362771	13800472	KCNMA1
ENSGALG00000004980	ENSGALT00000085935	6	13362771	13800472	KCNMA1
ENSGALG00000004980	ENSGALT00000089283	6	13362771	13800472	KCNMA1
ENSGALG00000004980	ENSGALT00000088154	6	13362771	13800472	KCNMA1
ENSGALG00000004980	ENSGALT00000085233	6	13362771	13800472	KCNMA1
ENSGALG00000004980	ENSGALT00000044048	6	13362771	13800472	KCNMA1
ENSGALG00000004980	ENSGALT00000086023	6	13362771	13800472	KCNMA1
ENSGALG00000004980	ENSGALT00000007982	6	13362771	13800472	KCNMA1
ENSGALG00000020899	ENSGALT00000033528	6	16538881	16556264
ENSGALG00000005975	ENSGALT00000040006	6	17961649	17979248
ENSGALG00000030822	ENSGALT00000073800	6	18692802	18707309	DRGX
ENSGALG00000012129	ENSGALT00000019817	7	29030066	29062387	CCDC93
ENSGALG00000004788	ENSGALT00000007643	10	9143976	9183149
ENSGALG00000027704	ENSGALT00000045722	10	13862869	14132878
ENSGALG00000027704	ENSGALT00000045995	10	13862869	14132878
ENSGALG00000027704	ENSGALT00000044286	10	13862869	14132878
ENSGALG00000006445	ENSGALT00000010400	10	12413427	12483133	ARNT2
ENSGALG00000006445	ENSGALT00000077401	10	12413427	12483133	ARNT2
ENSGALG00000006445	ENSGALT00000046354	10	12413427	12483133	ARNT2
ENSGALG00000038688	ENSGALT00000074281	10	17119378	17280787	ADAMTS17
ENSGALG00000038688	ENSGALT00000062948	10	17119378	17280787	ADAMTS17
ENSGALG00000038688	ENSGALT00000061603	10	17119378	17280787	ADAMTS17
ENSGALG00000034098	ENSGALT00000063209	10	9141566	9143935
ENSGALG00000028326	ENSGALT00000045369	11	1422805	1431559	HSD11B2
ENSGALG00000002237	ENSGALT00000003500	11	1432057	1456454	ATP6V0D1
ENSGALG00000000713	ENSGALT00000001009	11	19692863	19834198	ZFHX3
ENSGALG00000000713	ENSGALT00000063417	11	19692863	19834198	ZFHX3
ENSGALG00000002198	ENSGALT00000003437	11	1404554	1419045	FHOD1
ENSGALG00000036126	ENSGALT00000056827	12	19628763	19628834
ENSGALG00000008500	ENSGALT00000013847	12	19758820	19769893	RBSN
ENSGALG00000008506	ENSGALT00000013856	12	19773635	19776712	MRPS25
ENSGALG00000008506	ENSGALT00000085034	12	19773635	19776712	MRPS25
ENSGALG00000039583	ENSGALT00000060140	12	15509714	15595891	MITF
ENSGALG00000039583	ENSGALT00000059587	12	15509714	15595891	MITF
ENSGALG00000008473	ENSGALT00000013808	12	19563059	19628722	PLXND1
ENSGALG00000008546	ENSGALT00000013922	12	19825815	19912726	FGD5
ENSGALG00000008546	ENSGALT00000076619	12	19825815	19912726	FGD5
ENSGALG00000008519	ENSGALT00000074521	12	19784606	19809996	NR2C2
ENSGALG00000008519	ENSGALT00000013876	12	19784606	19809996	NR2C2
ENSGALG00000008487	ENSGALT00000013831	12	19650806	19719800	TMCC1
ENSGALG00000008490	ENSGALT00000013835	12	19745136	19749692	TRH
ENSGALG00000029843	ENSGALT00000082700	12	19812411	19813082
ENSGALG00000037071	ENSGALT00000054488	12	19813465	19817319
ENSGALG00000040178	ENSGALT00000056977	12	19928369	19931835
ENSGALG00000040178	ENSGALT00000062709	12	19928369	19931835
ENSGALG00000040178	ENSGALT00000071676	12	19928369	19931835
ENSGALG00000007528	ENSGALT00000050267	13	17954049	17984841	TCERG1
ENSGALG00000007528	ENSGALT00000012177	13	17954049	17984841	TCERG1
ENSGALG00000007642	ENSGALT00000012363	13	18231768	18242888	CTBPL
ENSGALG00000007642	ENSGALT00000075364	13	18231768	18242888	CTBPL
ENSGALG00000030836	ENSGALT00000074360	13	1165386	1237099	PSD2
ENSGALG00000007565	ENSGALT00000072122	13	17988210	18056326	PPP2R2B
ENSGALG00000007565	ENSGALT00000012233	13	17988210	18056326	PPP2R2B
ENSGALG00000007565	ENSGALT00000050176	13	17988210	18056326	PPP2R2B
ENSGALG00000006076	ENSGALT00000009806	13	14051308	14115158	RASGEF1C
ENSGALG00000006057	ENSGALT00000009766	13	14125185	14134175	CLK4
ENSGALG00000006057	ENSGALT00000068059	13	14125185	14134175	CLK4
ENSGALG00000007669	ENSGALT00000012431	13	18348955	18351756	EGR1
ENSGALG00000007669	ENSGALT00000065042	13	18348955	18351756	EGR1
ENSGALG00000007663	ENSGALT00000012413	13	18246002	18303342	KDM3B
ENSGALG00000007663	ENSGALT00000067346	13	18246002	18303342	KDM3B
ENSGALG00000007663	ENSGALT00000081357	13	18246002	18303342	KDM3B
ENSGALG00000041804	ENSGALT00000065571	13	18366899	18368002
ENSGALG00000038761	ENSGALT00000073886	13	18367276	18368822
ENSGALG00000002536	ENSGALT00000034743	15	2926591	3223483	STX2
ENSGALG00000002536	ENSGALT00000055034	15	2926591	3223483	STX2
ENSGALG00000002536	ENSGALT00000046496	15	2926591	3223483	STX2
ENSGALG00000002536	ENSGALT00000078399	15	2926591	3223483	STX2
ENSGALG00000002557	ENSGALT00000004041	15	3066200	3191098	ADGRD1
ENSGALG00000002557	ENSGALT00000050491	15	3066200	3191098	ADGRD1
ENSGALG00000045523	ENSGALT00000084481	16	339986	341686
ENSGALG00000040101	ENSGALT00000042868	16	245790	373139
ENSGALG00000044585	ENSGALT00000085167	16	322643	372125
ENSGALG00000024365	ENSGALT00000044831	16	359585	361948
ENSGALG00000024365	ENSGALT00000083735	16	359585	361948
ENSGALG00000024357	ENSGALT00000000081	16	337637	378917
ENSGALG00000028157	ENSGALT00000084644	16	353154	355259
ENSGALG00000028157	ENSGALT00000044933	16	353154	355259
ENSGALG00000041588	ENSGALT00000072642	16	282090	376022
ENSGALG00000030263	ENSGALT00000053789	17	1071811	1124231	RABL6
ENSGALG00000030259	ENSGALT00000059733	18	1982376	1992241
ENSGALG00000042351	ENSGALT00000076235	18	1996687	2009739	PIK3R6
ENSGALG00000042351	ENSGALT00000081881	18	1996687	2009739	PIK3R6
ENSGALG00000043975	ENSGALT00000089370	18	1973278	1976621	CCDC42
ENSGALG00000029520	ENSGALT00000062960	18	1994943	1996402
ENSGALG00000001828	ENSGALT00000053003	19	4089023	4097513	SH2B2
ENSGALG00000001828	ENSGALT00000050833	19	4089023	4097513	SH2B2
ENSGALG00000001828	ENSGALT00000002828	19	4089023	4097513	SH2B2
ENSGALG00000021636	ENSGALT00000002791	19	3852618	4079778	CUX1
ENSGALG00000001410	ENSGALT00000002146	19	3081801	3101570	SPNS3
ENSGALG00000030792	ENSGALT00000080413	19	4083844	4098651
ENSGALG00000002519	ENSGALT00000063472	21	3374823	3413643	SLC25A33
ENSGALG00000002519	ENSGALT00000003969	21	3374823	3413643	SLC25A33
ENSGALG00000002519	ENSGALT00000088905	21	3374823	3413643	SLC25A33
ENSGALG00000002519	ENSGALT00000088166	21	3374823	3413643	SLC25A33
ENSGALG00000003594	ENSGALT00000005683	22	2643819	2666293	ANK1
ENSGALG00000000452	ENSGALT00000040952	22	1278137	1284564	TNFRSF10B
ENSGALG00000034020	ENSGALT00000079719	22	1286101	1298669	RHOBTB2
ENSGALG00000003518	ENSGALT00000005561	22	2633241	2636679
ENSGALG00000003473	ENSGALT00000089330	22	2593802	2604692	SFRP1
ENSGALG00000003473	ENSGALT00000005499	22	2593802	2604692	SFRP1
ENSGALG00000003473	ENSGALT00000081645	22	2593802	2604692	SFRP1
ENSGALG00000000409	ENSGALT00000000557	22	1264837	1273235	CHMP7
ENSGALG00000000409	ENSGALT00000086934	22	1264837	1273235	CHMP7
ENSGALG00000018503	ENSGALT00000017098	22	2639464	2641010	NKX6-3
ENSGALG00000003986	ENSGALT00000006348	23	5598141	5600060	PITHD1
ENSGALG00000003986	ENSGALT00000069264	23	5598141	5600060	PITHD1
ENSGALG00000017846	ENSGALT00000028553	23	5483650	5483782	RF00431
ENSGALG00000017848	ENSGALT00000028555	23	5485589	5485719	RF00431
ENSGALG00000017847	ENSGALT00000028554	23	5484939	5485067	RF00431
ENSGALG00000003272	ENSGALT00000005175	23	5096859	5111703	KHDRBS1
ENSGALG00000003272	ENSGALT00000065723	23	5096859	5111703	KHDRBS1
ENSGALG00000003693	ENSGALT00000064867	23	5359116	5470470	MACF1
ENSGALG00000003693	ENSGALT00000050438	23	5359116	5470470	MACF1
ENSGALG00000003693	ENSGALT00000071537	23	5359116	5470470	MACF1
ENSGALG00000003693	ENSGALT00000064884	23	5359116	5470470	MACF1
ENSGALG00000003693	ENSGALT00000005857	23	5359116	5470470	MACF1
ENSGALG00000003693	ENSGALT00000078328	23	5359116	5470470	MACF1
ENSGALG00000038984	ENSGALT00000046699	23	5470595	5477143
ENSGALG00000004002	ENSGALT00000006375	23	5602159	5605993	LYPLA2
ENSGALG00000030378	ENSGALT00000050816	23	5580600	5583706	RPL11
ENSGALG00000030378	ENSGALT00000078725	23	5580600	5583706	RPL11
ENSGALG00000030378	ENSGALT00000077472	23	5580600	5583706	RPL11
ENSGALG00000030378	ENSGALT00000062785	23	5580600	5583706	RPL11
ENSGALG00000030378	ENSGALT00000088956	23	5580600	5583706	RPL11
ENSGALG00000030378	ENSGALT00000051730	23	5580600	5583706	RPL11
ENSGALG00000036294	ENSGALT00000067215	23	5563597	5574294	CAP1
ENSGALG00000004047	ENSGALT00000006441	23	5607021	5609856	GALE
ENSGALG00000003800	ENSGALT00000006028	23	5482619	5494157	PABPC4
ENSGALG00000044737	ENSGALT00000087307	23	5497460	5500849	HEYL
ENSGALG00000003287	ENSGALT00000005202	23	5118151	5125207	TMEM39B
ENSGALG00000003287	ENSGALT00000084433	23	5118151	5125207	TMEM39B
ENSGALG00000024047	ENSGALT00000040572	23	5548134	5550962	MYCL
ENSGALG00000034625	ENSGALT00000078682	23	5585953	5598443	TCEB3
ENSGALG00000003879	ENSGALT00000006168	23	5554873	5562608	MFSD2A
ENSGALG00000013383	ENSGALT00000021831	23	5477642	5481538	PPIE
ENSGALG00000013383	ENSGALT00000062846	23	5477642	5481538	PPIE
ENSGALG00000013383	ENSGALT00000090380	23	5477642	5481538	PPIE
ENSGALG00000013383	ENSGALT00000081562	23	5477642	5481538	PPIE
ENSGALG00000003936	ENSGALT00000006269	23	5575818	5580472	PPT1
ENSGALG00000034986	ENSGALT00000049781	23	5495959	5502716
ENSGALG00000034986	ENSGALT00000081182	23	5495959	5502716
ENSGALG00000028815	ENSGALT00000042669	24	6257931	6267229
ENSGALG00000028815	ENSGALT00000068188	24	6257931	6267229
ENSGALG00000039246	ENSGALT00000082192	24	6271458	6272953
ENSGALG00000027700	ENSGALT00000070120	25	1801816	1808119	FLAD1
ENSGALG00000027700	ENSGALT00000043511	25	1801816	1808119	FLAD1
ENSGALG00000027700	ENSGALT00000089419	25	1801816	1808119	FLAD1
ENSGALG00000027700	ENSGALT00000086926	25	1801816	1808119	FLAD1
ENSGALG00000009153	ENSGALT00000069323	25	1094514	1221737	COPA
ENSGALG00000009153	ENSGALT00000040760	25	1094514	1221737	COPA
ENSGALG00000041484	ENSGALT00000062110	25	1813938	1827733
ENSGALG00000028664	ENSGALT00000087280	25	1801173	1802313	CKS1B
ENSGALG00000028664	ENSGALT00000045513	25	1801173	1802313	CKS1B
ENSGALG00000030554	ENSGALT00000073745	25	1758982	1802232	KCNN3
ENSGALG00000030554	ENSGALT00000046321	25	1758982	1802232	KCNN3
ENSGALG00000030554	ENSGALT00000070314	25	1758982	1802232	KCNN3
ENSGALG00000030554	ENSGALT00000080135	25	1758982	1802232	KCNN3
ENSGALG00000030554	ENSGALT00000061469	25	1758982	1802232	KCNN3
ENSGALG00000030554	ENSGALT00000060211	25	1758982	1802232	KCNN3
ENSGALG00000003601	ENSGALT00000048228	26	5209970	5248800	ATP2B4
ENSGALG00000003601	ENSGALT00000053804	26	5209970	5248800	ATP2B4
ENSGALG00000003601	ENSGALT00000005696	26	5209970	5248800	ATP2B4
ENSGALG00000003601	ENSGALT00000052542	26	5209970	5248800	ATP2B4
ENSGALG00000038902	ENSGALT00000067485	26	228879	232398	PIM1
ENSGALG00000038902	ENSGALT00000082750	26	228879	232398	PIM1
ENSGALG00000026743	ENSGALT00000044597	27	442675	442784	gga-mir-6644-2
ENSGALG00000043654	ENSGALT00000049090	27	254322	488075
ENSGALG00000028852	ENSGALT00000043594	27	459102	459211	gga-mir-6644-1
ENSGALG00000035130	ENSGALT00000081268	27	450920	451029
ENSGALG00000027010	ENSGALT00000043609	27	318725	479717
ENSGALG00000045883	ENSGALT00000089830	27	549761	550066
ENSGALG00000046097	ENSGALT00000083199	27	561530	561835
ENSGALG00000041274	ENSGALT00000066442	27	562771	563310
ENSGALG00000044469	ENSGALT00000061221	27	568724	569029
ENSGALG00000042963	ENSGALT00000065407	27	28531	34597
ENSGALG00000045195	ENSGALT00000089800	27	432296	433410
ENSGALG00000046024	ENSGALT00000085455	27	445204	450393
ENSGALG00000045402	ENSGALT00000088797	27	453084	454066
ENSGALG00000031259	ENSGALT00000066777	27	164153	165324
ENSGALG00000044528	ENSGALT00000084208	27	457730	458573
ENSGALG00000035626	ENSGALT00000048785	27	172244	175051	DAD1
ENSGALG00000030770	ENSGALT00000058732	27	633057	633370
ENSGALG00000036395	ENSGALT00000076317	27	181409	221892
ENSGALG00000040914	ENSGALT00000053593	27	636719	637204
ENSGALG00000041204	ENSGALT00000080686	27	3648588	4003342	IGF2BP1
ENSGALG00000041204	ENSGALT00000052497	27	3648588	4003342	IGF2BP1
ENSGALG00000041204	ENSGALT00000077065	27	3648588	4003342	IGF2BP1
ENSGALG00000027859	ENSGALT00000045220	27	642649	642954
ENSGALG00000001299	ENSGALT00000001981	27	3682114	3689763	GIP
ENSGALG00000043772	ENSGALT00000073014	27	166847	170002
ENSGALG00000043772	ENSGALT00000059058	27	166847	170002
ENSGALG00000043772	ENSGALT00000062867	27	166847	170002
ENSGALG00000037685	ENSGALT00000060220	27	347377	422162
ENSGALG00000037614	ENSGALT00000046864	27	546685	638371
ENSGALG00000037614	ENSGALT00000046297	27	546685	638371
ENSGALG00000038088	ENSGALT00000068852	27	565649	609920
ENSGALG00000038088	ENSGALT00000069711	27	565649	609920
ENSGALG00000037609	ENSGALT00000049054	27	573381	646058
ENSGALG00000032578	ENSGALT00000053019	27	597276	669992
ENSGALG00000032578	ENSGALT00000047384	27	597276	669992
ENSGALG00000042952	ENSGALT00000053428	27	617831	716954
ENSGALG00000042952	ENSGALT00000050472	27	617831	716954
ENSGALG00000028274	ENSGALT00000046084	28	4722725	4722828	gga-mir-6666
ENSGALG00000004048	ENSGALT00000067459	28	4626074	4748768	PTPRS
ENSGALG00000004048	ENSGALT00000072467	28	4626074	4748768	PTPRS
ENSGALG00000004048	ENSGALT00000081870	28	4626074	4748768	PTPRS
ENSGALG00000004048	ENSGALT00000076098	28	4626074	4748768	PTPRS
ENSGALG00000004048	ENSGALT00000006443	28	4626074	4748768	PTPRS
ENSGALG00000004048	ENSGALT00000061731	28	4626074	4748768	PTPRS
ENSGALG00000034742	ENSGALT00000065098	33	251961	271518	LIMA1
ENSGALG00000039734	ENSGALT00000053181	33	274304	292648	CERS5
ENSGALG00000039730	ENSGALT00000079203	7	2562997	2593595
ENSGALG00000039730	ENSGALT00000085385	7	2562997	2593595
ENSGALG00000039730	ENSGALT00000048932	7	2562997	2593595
ENSGALG00000012129	ENSGALT00000019817	7	29030066	29062387	CCDC93
ENSGALG00000043345	ENSGALT00000059969	7	8756092	8880668
ENSGALG00000043345	ENSGALT00000050919	7	8756092	8880668
ENSGALG00000002246	ENSGALT00000003516	8	2339757	2479306	DENND1B
ENSGALG00000002246	ENSGALT00000063007	8	2339757	2479306	DENND1B
ENSGALG00000045609	ENSGALT00000083526	8	26758266	26759747
ENSGALG00000031122	ENSGALT00000070081	8	828149	965393	NTNG1
ENSGALG00000031122	ENSGALT00000052062	8	828149	965393	NTNG1
ENSGALG00000010613	ENSGALT00000017269	8	24380918	24421359	ZFYVE9
ENSGALG00000036909	ENSGALT00000057265	8	22774073	23612126	AGBL4
ENSGALG00000036909	ENSGALT00000069945	8	22774073	23612126	AGBL4
ENSGALG00000025896	ENSGALT00000045311	8	12223292	12251722	PLPPR4
ENSGALG00000025896	ENSGALT00000047589	8	12223292	12251722	PLPPR4
ENSGALG00000011394	ENSGALT00000090171	8	26763424	26794681	CYP2J22
ENSGALG00000011394	ENSGALT00000055648	8	26763424	26794681	CYP2J22
ENSGALG00000011394	ENSGALT00000047486	8	26763424	26794681	CYP2J22
ENSGALG00000011394	ENSGALT00000017746	8	26763424	26794681	CYP2J22
ENSGALG00000011394	ENSGALT00000059055	8	26763424	26794681	CYP2J22
ENSGALG00000011394	ENSGALT00000085316	8	26763424	26794681	CYP2J22
ENSGALG00000011394	ENSGALT00000084617	8	26763424	26794681	CYP2J22
ENSGALG00000011394	ENSGALT00000017753	8	26763424	26794681	CYP2J22
ENSGALG00000011394	ENSGALT00000071319	8	26763424	26794681	CYP2J22
ENSGALG00000011394	ENSGALT00000084575	8	26763424	26794681	CYP2J22
ENSGALG00000011394	ENSGALT00000060039	8	26763424	26794681	CYP2J22
ENSGALG00000011394	ENSGALT00000065414	8	26763424	26794681	CYP2J22
ENSGALG00000011394	ENSGALT00000062468	8	26763424	26794681	CYP2J22
ENSGALG00000041680	ENSGALT00000048677	8	2727674	2811111	KCNT2
ENSGALG00000010889	ENSGALT00000017699	8	26728370	26751231	HOOK1
ENSGALG00000005470	ENSGALT00000008788	8	12302903	12337677	PLPPR5
ENSGALG00000043258	ENSGALT00000072881	8	9537043	9545093
ENSGALG00000040598	ENSGALT00000058151	9	12336436	12336545	gga-mir-6611
ENSGALG00000004966	ENSGALT00000007965	9	8727389	8844775	NYAP2
ENSGALG00000004966	ENSGALT00000058916	9	8727389	8844775	NYAP2
ENSGALG00000005245	ENSGALT00000008427	9	7968541	7990682	SGPP2
ENSGALG00000002974	ENSGALT00000087454	9	9572308	9638300	SPHKAP
ENSGALG00000002974	ENSGALT00000004709	9	9572308	9638300	SPHKAP
ENSGALG00000002974	ENSGALT00000046131	9	9572308	9638300	SPHKAP
ENSGALG00000031808	ENSGALT00000073227	9	8788587	8789668
