# Supplementary material for: Systematic Selection Signature Analysis of Chinese Gamecocks Based on Genomic and Transcriptomic Data
Source: Int J Mol Sci. 2023 Mar 20;24(6):5868. doi: 10.3390/ijms24065868 (PMC10059269; doi:10.3390/ijms24065868)
Supplement: Supplementary file 1 [file ijms-24-05868-s001.zip › Table S3.xlsx]

## Sheet: muscle
ensembl_gene_id	baseMean	log2FoldChange	lfcSE	pvalue	padj	Gene name
ENSGALG00000000318	904.517	-1.17637	0.561285	0.00147666	0.034776	CSRP1
ENSGALG00000001512	43.6692	-1.16157	0.451549	0.000489897	0.0182139	KCND3
ENSGALG00000001605	269.296	-1.10639	0.314465	2.62e-05	0.00265111	PPM1J
ENSGALG00000001768	16.4146	1.81355	1.21791	0.00239692	0.0461765	TENM2
ENSGALG00000001882	65.8993	1.93693	1.63049	0.00241439	0.0463356	TNFRSF18
ENSGALG00000001918	604.566	-1.01749	0.439115	0.00101922	0.0276123	DNAJB5
ENSGALG00000001926	5012.87	-1.00721	0.286312	2.83e-05	0.00279436	HSPB1
ENSGALG00000002201	773.084	-1.04876	0.574509	0.002673	0.0494771	PPL
ENSGALG00000002277	2320.07	2.30727	0.492604	1.03e-07	4.09e-05	KLHL24
ENSGALG00000002421	340.309	-1.13681	0.31551	1.9e-05	0.00217248	FAM213A
ENSGALG00000002783	688.464	1.79214	0.496558	1.12e-05	0.00147627	SLC43A2
ENSGALG00000003136	29.3611	1.47545	0.476684	8.49e-05	0.00585259	IKZF2
ENSGALG00000003323	260.975	-1.05148	0.248949	1.63e-06	0.000331111	NECAB2
ENSGALG00000003816	1505.35	-1.58947	0.309888	1.74e-08	9.88e-06	NT5C1A
ENSGALG00000003829	10.5357	-2.65522	0.996728	0.000324995	0.0143559	HPCAL4
ENSGALG00000004553	248.978	1.34288	0.796757	0.00203634	0.0424996	SGPL1
ENSGALG00000005319	75.1482	-1.0558	0.460777	0.00102684	0.0276952	CDH8
ENSGALG00000005352	13.7739	-2.44796	0.894317	0.000269284	0.0128348	GATA5
ENSGALG00000005378	388.749	1.13197	0.393684	0.000172204	0.00948467	ARNTL
ENSGALG00000005521	767.282	-1.33783	0.315957	1.34e-06	0.00029128	PER2
ENSGALG00000005621	131.874	2.24384	0.60102	6.2e-06	0.000907709	CAMK2A
ENSGALG00000005643	143.316	-1.67296	0.825099	0.00139611	0.03422	LYVE1
ENSGALG00000006053	52.1329	-1.65404	0.47947	2.81e-05	0.00279153	SLC2A11
ENSGALG00000006460	133.559	-1.48635	0.484896	0.000101974	0.00654595	TTLL9
ENSGALG00000006471	130.103	-1.95101	0.446474	6.66e-07	0.000182381	SLCO2A1
ENSGALG00000006647	627.812	-1.09733	0.549822	0.0018903	0.0405807	DUSP8
ENSGALG00000006707	81.6924	-1.01222	0.336133	0.000152768	0.00873125	NOX1
ENSGALG00000007025	65.9502	1.13763	0.572755	0.00153835	0.0354175	CPNE8
ENSGALG00000007077	270.718	1.70814	0.435377	3.28e-06	0.000562355	CPT1A
ENSGALG00000007244	277.814	-1.49358	0.297638	3.08e-08	1.48e-05	SIRT4
ENSGALG00000007562	24.8947	-1.29635	0.624032	0.0014347	0.0345575	FGF4
ENSGALG00000007668	52.2908	-1.4386	0.705203	0.00145187	0.0346507	BMP7
ENSGALG00000007786	52.9912	-2.00573	0.857712	0.000667969	0.0216525	DOK5
ENSGALG00000008076	188.281	1.14062	0.54534	0.00119938	0.0307659	TMEM164
ENSGALG00000008080	40.1363	2.46168	1.7763	0.00174973	0.0385799	C1QTNF4
ENSGALG00000008113	28.664	1.23895	0.457683	0.000292268	0.0133633	PLCL1
ENSGALG00000008135	31.1695	-1.48226	0.774318	0.00183455	0.0398434	SATB2
ENSGALG00000008175	78.136	1.22904	0.32732	8.9e-06	0.00120866	ORC5
ENSGALG00000008425	364.304	1.09156	0.468027	0.000744396	0.0233179	MAP1A
ENSGALG00000008442	26.9568	1.48564	0.445214	3.82e-05	0.00349821	TENM1
ENSGALG00000008759	51.8978	2.16892	1.3038	0.00141557	0.0342868	LAMP3
ENSGALG00000008811	45.8623	1.16213	0.710539	0.00269776	0.0497939	SLC1A4
ENSGALG00000008844	131.371	1.32461	0.366318	1.37e-05	0.00172786	SLC31A1
ENSGALG00000008963	137.033	1.08312	0.284641	7.64e-06	0.00105857	DBF4
ENSGALG00000009157	8.68263	2.88649	1.73196	0.00231082	0.0454456	ECT2
ENSGALG00000009239	22.6216	2.81242	1.21211	0.00044672	0.0174811	TLR2B
ENSGALG00000009700	5807.82	4.30184	1.34111	2.25e-05	0.0024244	PDK4
ENSGALG00000009731	76.5751	1.31969	0.299285	5.35e-07	0.000158388	ARHGAP11B
ENSGALG00000009748	196.109	1.34595	0.555252	0.000505117	0.0185414	ASNS
ENSGALG00000010291	186.327	-1.05685	0.25277	1.96e-06	0.00035805	RBPMS
ENSGALG00000010391	196.094	-1.88114	0.986018	0.00164305	0.0367248	MMRN1
ENSGALG00000010707	30.016	2.20621	1.17291	0.00111305	0.0291247	GPR68
ENSGALG00000010795	122.009	-1.89166	0.334643	8.85e-10	8.87e-07	CRPPA
ENSGALG00000010881	8193.53	1.61463	0.683276	0.000549225	0.0195012	ASB2
ENSGALG00000010958	14.9515	-2.47017	0.791774	9.05e-05	0.00604986	PPFIA2
ENSGALG00000011003	29.6549	-3.67422	0.742158	4.58e-08	2.06e-05	SLC35F3
ENSGALG00000011080	35.6616	2.87076	0.906318	4.84e-05	0.00400593	BDKRB2
ENSGALG00000011175	88.1219	1.46759	0.291383	2.56e-08	1.31e-05	TMEM150C
ENSGALG00000011176	23.0489	-1.25471	0.484971	0.000451235	0.0175315	SCRN1
ENSGALG00000011220	1134.06	1.56889	0.519232	8.56e-05	0.00586997	SLC25A29
ENSGALG00000011266	699.248	-1.02172	0.484171	0.00160028	0.0363931	PPM1K
ENSGALG00000011537	242.86	1.30337	0.799283	0.00224332	0.0446983	PDE10A
ENSGALG00000011902	1511.98	-2.05208	0.582453	2.07e-05	0.00224371	TAGLN
ENSGALG00000012024	749.488	-1.03333	0.348722	0.000176936	0.00958084	MRTFA
ENSGALG00000012218	339.415	-1.39414	0.269375	1.4e-08	8.27e-06	CBY1
ENSGALG00000012362	52.2787	1.27239	0.476085	0.000291335	0.0133633	THSD7B
ENSGALG00000012550	229.693	1.20733	0.558145	0.000986215	0.0271126	HMOX1
ENSGALG00000013775	25.3412	-1.63869	0.821318	0.00150895	0.0352387	CDH19
ENSGALG00000014615	36.6762	-1.77855	0.907234	0.00158921	0.0362046	LAMA1
ENSGALG00000014769	118.246	1.12934	0.307629	1.24e-05	0.00160432	NLN
ENSGALG00000014786	393.213	2.10068	0.544682	3.79e-06	0.000624845	PIK3R1
ENSGALG00000014804	7.5336	2.03244	1.00425	0.00150129	0.0351857	THBS4
ENSGALG00000014877	189.671	1.58304	0.385478	1.7e-06	0.000332706	EMB
ENSGALG00000014917	1633.17	-1.51709	0.517269	0.000154968	0.00877992	VGLL2
ENSGALG00000015008	200.513	1.2355	0.399218	8.36e-05	0.00579498	ZNF366
ENSGALG00000015209	1506.3	1.43658	0.349902	1.74e-06	0.000332706	NFIL3
ENSGALG00000015259	876.558	1.06844	0.35227	0.000113863	0.00706548	RB1CC1
ENSGALG00000015286	4377.83	1.39473	0.557983	0.00039904	0.0164554	SESN1
ENSGALG00000015419	21.8018	2.15125	0.943266	0.000548035	0.0195012	PENK
ENSGALG00000015425	1970.66	1.28902	0.74274	0.00195863	0.0415684	LPL
ENSGALG00000015544	41.7148	-3.58642	0.810694	5.49e-07	0.000158984	ALDOB
ENSGALG00000015779	852.017	1.17858	0.707617	0.00238685	0.0461469	PM20D2
ENSGALG00000015860	82.5891	-1.30677	0.465677	0.000240374	0.0117756	UBE3D
ENSGALG00000015951	97.3924	2.19022	0.787207	0.000143355	0.0083025	OGFRL1
ENSGALG00000016102	13.5395	-2.7091	0.955726	0.000183152	0.00966259	CYP26B1
ENSGALG00000016563	59.0851	-2.31914	0.455526	1.94e-08	1.05e-05	ASB9
ENSGALG00000016592	140.73	1.02546	0.335433	0.000111434	0.00698123	PRPS2
ENSGALG00000016608	68.2454	-1.40803	0.570861	0.000573528	0.019983	ADCY3
ENSGALG00000016620	41.8225	-1.73815	0.798719	0.00102594	0.0276952	PNOC
ENSGALG00000016881	66.9315	1.58489	0.744474	0.000863147	0.0253898	GPR183
ENSGALG00000017068	66.4726	1.8793	0.994955	0.00115059	0.0297488	KL
ENSGALG00000017099	28.1443	-1.68986	0.838508	0.0014645	0.034776	RASL11A
ENSGALG00000017287	9.27088	-3.62117	1.0528	4.29e-05	0.00372974	FGF6
ENSGALG00000017316	7991.62	1.19536	0.643883	0.00183899	0.0398735	UCP3
ENSGALG00000017323	375.429	-1.10471	0.294788	1.1e-05	0.00147627	FAM168A
ENSGALG00000020316	14.4709	2.09996	0.805729	0.000355778	0.0154024	IL13RA2
ENSGALG00000023818	3680.8	3.03687	0.701346	4.57e-07	0.000141741	HSPB9
ENSGALG00000024466	10.3486	4.27687	1.29591	0.000134969	0.0079583	CCL17
ENSGALG00000025959	93.8704	1.41438	0.374209	6.95e-06	0.000974283	MKRN2OS
ENSGALG00000026019	291.589	1.12343	0.212733	7.64e-09	5.24e-06	ASCC1
ENSGALG00000026658	53.1203	-1.45312	0.361553	3.27e-06	0.000562355	LACTBL1
ENSGALG00000027345	26.503	1.69178	1.08779	0.00220616	0.0441606	SLC46A2
ENSGALG00000027665	1047.07	-1.05848	0.298277	2.43e-05	0.0025635	SYNGR1
ENSGALG00000027707	30.9063	2.42209	0.588797	1.74e-06	0.000332706	ESM1
ENSGALG00000028140	78.663	-1.85084	0.573034	5.69e-05	0.00446486	CNTFR
ENSGALG00000028142	76.0718	1.49734	0.650097	0.000621193	0.0210147	HACD4
ENSGALG00000028451	471.893	1.04111	0.595758	0.00241196	0.0463356	MT4
ENSGALG00000028567	1285.47	-1.67881	0.396461	1.25e-06	0.00028523	MYL9
ENSGALG00000028721	165.839	-1.92967	0.557986	2.62e-05	0.00265111	LMOD1
ENSGALG00000029102	50.8054	1.32234	0.534575	0.000478977	0.0179355	PXYLP1
ENSGALG00000030140	32.095	1.80963	0.614741	0.000116808	0.00711603	CCDC3
ENSGALG00000030151	22.0172	-1.81602	0.969333	0.00177653	0.0389731	LUZP2
ENSGALG00000030988	71.0261	-1.22574	0.600925	0.00162916	0.0367248	RBPMS2
ENSGALG00000031105	564.381	-1.53014	0.445441	3e-05	0.00293949	SLC4A4
ENSGALG00000031301	19.7767	3.0663	0.72453	1.34e-06	0.00029128	TULP1
ENSGALG00000031411	187.95	-1.33563	0.472089	0.000218637	0.0109159	KCNN1
ENSGALG00000031786	86.7096	1.4051	0.684796	0.00109955	0.028946	BLVRA
ENSGALG00000032161	36.2281	1.35203	0.601955	0.000813145	0.0243588	SCUBE2
ENSGALG00000032361	80.6469	-2.65452	0.897796	0.000122465	0.00738818	STXBP5L
ENSGALG00000032701	976.641	-2.2631	0.575688	4.09e-06	0.000662912	LY96
ENSGALG00000032893	1293.68	-1.00543	0.23836	1.73e-06	0.000332706	SHISA4
ENSGALG00000033170	253.028	-1.00059	0.270815	1.46e-05	0.00181433	GMDS
ENSGALG00000033671	29.8188	1.32912	0.476692	0.000217119	0.0108818	FREM2
ENSGALG00000034326	37.3791	-1.41323	0.636295	0.00103519	0.0278135	TMEM158
ENSGALG00000034716	19.4933	-1.70084	0.716885	0.000694799	0.0223003	HEY2
ENSGALG00000034899	24.4955	-1.58111	0.701834	0.000872197	0.0254962	NKAIN3
ENSGALG00000034919	833.829	-1.1724	0.276854	1.46e-06	0.000302414	CDK2AP1
ENSGALG00000036356	344.992	1.02414	0.384161	0.00034566	0.0150143	YEATS2
ENSGALG00000036459	706.007	-1.1888	0.222427	6.08e-09	4.46e-06	THAP7
ENSGALG00000037595	1020.69	-1.06701	0.243929	8.29e-07	0.000209917	USF1
ENSGALG00000037773	263.752	-1.55161	0.435879	1.93e-05	0.00218493	ST3GAL1
ENSGALG00000038145	390.209	1.14445	0.408477	0.000215971	0.0108661	DPP7
ENSGALG00000038634	26.7955	1.69623	0.622951	0.000238803	0.0117428	KIT
ENSGALG00000038885	75.1363	-1.32522	0.501831	0.000380881	0.0159079	FEZ1
ENSGALG00000039432	31.5204	2.59771	1.21449	0.000629354	0.0211369	P2RY13
ENSGALG00000039643	136.15	-1.48864	0.573901	0.000407343	0.0166428	TMEM79
ENSGALG00000039970	5.95467	2.68698	1.20268	0.00144337	0.0346268	ENDOU
ENSGALG00000040180	596.733	1.84273	0.782734	0.000460759	0.0177114	CEBPD
ENSGALG00000040355	53.2722	-1.52621	0.471002	5.75e-05	0.0044836	TCF24
ENSGALG00000040648	127.961	-1.56613	0.376913	1.76e-06	0.000332706	RGS11
ENSGALG00000040672	955.258	-1.10174	0.586714	0.00234364	0.0455821	IGFBP4
ENSGALG00000040703	1495.88	-1.38622	0.157609	9.52e-20	4.14e-16	FLOT1
ENSGALG00000040730	22.174	-2.55077	0.545402	1.67e-07	6.04e-05	RXRG
ENSGALG00000040755	200.631	-1.06944	0.366105	0.00019651	0.0101619	ANGPT4
ENSGALG00000041183	68.1804	1.35818	0.407294	3.83e-05	0.00349821	SGPP1
ENSGALG00000041253	69.2783	-1.79775	0.678403	0.000328006	0.01444	MYRF
ENSGALG00000042020	150.656	-1.01547	0.312529	7.17e-05	0.00521818	CG-16
ENSGALG00000042351	1180.72	-1.01793	0.382673	0.000430519	0.0172934	PIK3R6
ENSGALG00000042374	5.93129	3.18717	1.43745	0.00189981	0.0407178	PDE11A
ENSGALG00000042723	32.1134	1.25342	0.424419	0.000144936	0.00835688	SCARNA7
ENSGALG00000043034	713.001	-1.0739	0.257175	1.98e-06	0.00035805	KIFC3
ENSGALG00000043754	1638.95	1.08714	0.548986	0.00155187	0.0356028	GLUL
ENSGALG00000044210	256.1	-1.15739	0.27336	1.45e-06	0.000302414	QPCTL
ENSGALG00000044788	1973.21	-1.01658	0.386853	0.000470438	0.0178206	ZNF628
ENSGALG00000045846	775.69	-1.13997	0.180886	2.09e-11	3.4e-08	PDK2
ENSGALG00000045920	21.7744	1.55357	0.538755	0.000168722	0.00935584	HSD17B3
ENSGALG00000046085	129.248	-1.35952	0.343019	4.21e-06	0.000662912	FAM110D
ENSGALG00000047662	234.495	-1.41885	0.391248	1.53e-05	0.00185353	NR1D1
ENSGALG00000048115	333.071	-1.23237	0.26102	1.47e-07	5.63e-05	OLFM2
ENSGALG00000049204	383.096	1.03601	0.159435	5.51e-12	1.03e-08	BLOC1S6
ENSGALG00000050757	119.23	1.09807	0.241871	3.37e-07	0.000109931	ZDHHC12
ENSGALG00000051505	99.4761	-1.16028	0.283165	2.54e-06	0.00044748	ZNF503
ENSGALG00000053299	342.809	-1.47624	0.206371	5.33e-14	1.74e-10	KCNC3
ENSGALG00000054131	20.9654	-4.26791	0.771755	2.55e-09	2.22e-06	TAL2
ENSGALG00000054262	7.56133	-4.20586	1.29395	0.000112638	0.0070229	ITPRID1
ENSGALG00000054735	11.6876	3.58893	1.39603	0.000377964	0.0159079	FAM181A
ENSGALG00000054766	39.3779	-1.60964	0.486953	4.71e-05	0.00397313	ITGA2B

## Sheet: testis
Gene_id	baseMean	log2FoldChange	lfcSE	pvalue	padj	Gene name
ENSGALG00000000059	30.8091	1.45002	0.421071	2.54e-05	0.000719076	TUBB3
ENSGALG00000000172	16.4593	2.44656	0.713892	2.88e-05	0.000791302	MYOG
ENSGALG00000000437	76.1397	-1.46367	0.283104	1.26e-08	1.4e-06	PGA3
ENSGALG00000000545	24.7472	-1.11275	0.4778	0.000766105	0.00969019	REN
ENSGALG00000001917	65.0938	1.02762	0.266147	5.84e-06	0.000230173	SSC4D
ENSGALG00000002015	71.0763	1.95988	1.58887	0.00216738	0.0210745	SNCG
ENSGALG00000002152	245.677	1.71506	0.30178	5.57e-10	9.54e-08	GABRP
ENSGALG00000002179	2593.91	1.76301	0.182249	1.76e-23	2.54e-20	FBF1
ENSGALG00000002329	31.3555	1.01669	0.519723	0.00158219	0.0166396	CCL1
ENSGALG00000002370	52.3929	1.51526	0.326326	1.65e-07	1.27e-05	SH2D4B
ENSGALG00000002443	67.3693	-2.16078	0.321137	9.53e-13	2.92e-10	FBXL16
ENSGALG00000002455	25.8429	-1.6393	0.491709	3.84e-05	0.000997173	LRRTM2
ENSGALG00000003005	12.7746	1.32036	0.790337	0.00252608	0.023658	CHRNB4
ENSGALG00000003242	686.957	-3.78424	0.460726	1.39e-17	1.01e-14	STAR
ENSGALG00000003361	63.0308	1.21883	0.300758	2.43e-06	0.000111577	TREM-B1
ENSGALG00000003403	32.4513	1.20415	0.456551	0.000315738	0.00501598	ZNF385C
ENSGALG00000003816	58.5933	2.89741	0.397352	2.26e-14	9.2e-12	NT5C1A
ENSGALG00000003925	431.425	-1.18839	0.199908	1.65e-10	3.4e-08	MYPN
ENSGALG00000004945	183.074	1.29878	0.265231	4.45e-08	4.24e-06	SLC12A1
ENSGALG00000004980	61.9645	-1.89444	0.357654	6.15e-09	7.77e-07	KCNMA1
ENSGALG00000005086	112.81	-1.29253	0.335038	5.72e-06	0.000225975	PLAU
ENSGALG00000005688	31.3599	-1.38159	0.405364	3.02e-05	0.000825104	DNASE1L3
ENSGALG00000006453	62.8033	-1.65153	0.345202	8.84e-08	7.33e-06	TF
ENSGALG00000006783	285.317	-1.13853	0.2851	3.46e-06	0.000150942	PLOD2
ENSGALG00000006792	48.0613	-1.3195	0.355156	9.86e-06	0.000338791	VSTM2L
ENSGALG00000007490	789.035	-1.28543	0.375724	2.98e-05	0.0008155	DDX54
ENSGALG00000007909	2140.27	-1.12106	0.123779	8.72e-21	9.91e-18	IQCH
ENSGALG00000008121	1502.52	-3.75997	0.399832	3.61e-22	4.79e-19	CYP17A1
ENSGALG00000008425	539.779	1.16373	0.146682	1.14e-16	6.74e-14	MAP1A
ENSGALG00000008976	110.375	1.43667	0.348992	1.58e-06	7.74e-05	ADAM22
ENSGALG00000009042	220.241	1.35521	0.254847	4.86e-09	6.28e-07	ISM1
ENSGALG00000009282	191.422	1.52647	0.867026	0.00144261	0.0155417	MIDEAS
ENSGALG00000009612	188.269	3.53467	0.272104	8.72e-40	1.39e-35	TGFB2
ENSGALG00000009845	13.61	7.39122	2.60236	5.51e-08	5.01e-06	GJD2
ENSGALG00000009920	22.467	-1.66741	0.546771	9.7e-05	0.00202032	COCH
ENSGALG00000010118	81.9016	1.40252	0.5027	0.000169694	0.00309065	MIPOL1
ENSGALG00000010204	93.3858	1.60301	0.337173	8.59e-08	7.23e-06	KCNC2
ENSGALG00000010592	144.995	1.06997	0.225221	1.04e-07	8.43e-06	TET2
ENSGALG00000011113	13.9991	1.93044	0.782967	0.000478377	0.00686378	SGIP1
ENSGALG00000011288	155.769	1.05104	0.804292	0.00331764	0.0287414	DACT2
ENSGALG00000011663	22.5776	1.16783	0.570455	0.00128209	0.0142164	FNDC1
ENSGALG00000011783	29.7568	-1.64491	0.559705	0.000134075	0.00257808	HIST1H111R
ENSGALG00000011902	606.059	-1.16647	0.19095	6.02e-11	1.35e-08	TAGLN
ENSGALG00000011970	40.2351	1.30276	0.437818	0.000112027	0.00224223	CHADL
ENSGALG00000012336	211.288	1.14965	0.186271	3.6e-11	8.3e-09	STXBP5
ENSGALG00000012370	1490.22	-1.05307	0.132547	1.27e-16	7.2e-14	GINM1
ENSGALG00000012395	72.3057	1.11357	0.334229	3.73e-05	0.000974843	PLEKHG1
ENSGALG00000012470	47.7365	1.93093	0.477652	2.08e-06	9.87e-05	LYPD6
ENSGALG00000012593	456.41	-1.03099	0.486068	0.00126076	0.0140563	SLC28A3
ENSGALG00000012802	167.521	-1.02098	0.220261	2.07e-07	1.53e-05	F13A1
ENSGALG00000013035	47.1463	-1.40057	0.427018	4.67e-05	0.00114235	SBK2
ENSGALG00000013244	959.034	-1.21036	0.104145	2.02e-32	8.05e-29	ABCC9
ENSGALG00000013481	49.0467	-2.47396	0.312285	1.48e-16	8.12e-14	IKZF3
ENSGALG00000013640	35.0753	1.11582	0.520159	0.00100778	0.011967	MBP
ENSGALG00000013775	13.1483	-1.28138	0.659535	0.00167443	0.0173123	CDH19
ENSGALG00000014501	118.776	1.24587	0.36742	2.74e-05	0.000766351	FGFBP2
ENSGALG00000014668	68.7977	-3.05065	0.485597	1.89e-11	4.55e-09	MCTP1
ENSGALG00000014967	28.6273	-1.25092	0.527077	0.000657278	0.00869377	SV2C
ENSGALG00000015147	689.265	1.62592	0.63379	0.000270503	0.00443223	ALDH1A1
ENSGALG00000015332	80.9549	1.55563	0.371176	1.14e-06	6.02e-05	CPLX1
ENSGALG00000015396	133.087	1.48696	0.235546	1.37e-11	3.47e-09	CD200
ENSGALG00000015403	131.416	-1.21257	0.223914	3.49e-09	4.78e-07	EPHA3
ENSGALG00000015413	18.4814	-2.03902	0.556786	1.19e-05	0.000387421	STX19
ENSGALG00000015568	69.0564	-1.85938	0.262339	7.79e-14	2.82e-11	SH3TC1
ENSGALG00000016222	54.0801	-1.58834	0.354393	3.77e-07	2.46e-05	NDP
ENSGALG00000016328	576.553	-1.00947	0.192519	9.64e-09	1.13e-06	GSTA2
ENSGALG00000016342	76.745	-1.81091	0.271625	1.44e-12	4.25e-10	MYOM2
ENSGALG00000016478	159.166	-1.55339	0.27466	8.46e-10	1.36e-07	MATN3
ENSGALG00000016684	15.8969	1.93071	0.603234	6.46e-05	0.00147378	RHAG
ENSGALG00000016725	17.4207	1.71736	0.648914	0.000297782	0.00478617	OPN5
ENSGALG00000016791	38.482	1.04209	0.430767	0.000579634	0.00790329	SLC9A2
ENSGALG00000016941	38.9919	-2.39796	0.533718	3.57e-07	2.37e-05	PCDH17
ENSGALG00000016965	1562.73	-1.19222	0.140692	1.53e-18	1.16e-15	DNAJC15
ENSGALG00000017316	55.9359	1.00796	0.327229	9.3e-05	0.00196328	UCP3
ENSGALG00000017485	20.1119	-1.4069	0.495269	0.000187308	0.0033413	TLR1A
ENSGALG00000019796	2323.41	1.22009	0.151329	3.84e-17	2.55e-14	DAP3
ENSGALG00000020505	20.9764	1.10555	0.684107	0.00266803	0.024724	KCNJ11
ENSGALG00000021656	65.1029	-1.0278	0.258628	3.83e-06	0.000161159	PTPN22
ENSGALG00000021772	25.3093	1.09216	0.467279	0.00072687	0.00931986	gga-mir-202
ENSGALG00000023689	42.5135	-1.13207	0.415081	0.000272274	0.00444807	ASS1
ENSGALG00000024470	29.0273	1.15707	0.448446	0.000383281	0.00574877	CCLI5
ENSGALG00000025842	1312.18	-2.15302	0.331779	4.93e-12	1.31e-09	TPM2
ENSGALG00000026005	30.5047	3.45054	0.577226	1.92e-10	3.82e-08	DIO2
ENSGALG00000026221	65.4533	-1.3905	0.315314	5.3e-07	3.23e-05	ENDOG
ENSGALG00000026263	23.0167	1.80436	0.706377	0.000326894	0.00515003	RGS8
ENSGALG00000026446	56.421	-3.25221	0.370864	1.22e-19	1.3e-16	CPLX3
ENSGALG00000026572	237.918	-1.02808	0.189154	3.31e-09	4.62e-07	RGS5
ENSGALG00000028682	191.405	-4.08885	0.32572	2.62e-37	2.08e-33	CBLN2
ENSGALG00000029083	50.2033	1.02614	0.347885	0.000138742	0.00263759	NXPH2
ENSGALG00000029509	295.43	-1.03735	0.191138	3.46e-09	4.78e-07	NECAB1
ENSGALG00000029834	744.144	-1.08733	0.367464	0.000143826	0.00269877	AIF1L
ENSGALG00000030932	106.093	-1.06884	0.307863	2.62e-05	0.000739935	NKX2-3
ENSGALG00000032415	154.689	1.45913	0.374767	3.82e-06	0.000161159	SEZ6L
ENSGALG00000032558	46.4772	1.13615	0.386907	0.000134602	0.00258047	INSC
ENSGALG00000033033	370.676	-1.10506	0.707698	0.00313927	0.0277357	MEP1A
ENSGALG00000033561	40.5933	-1.12362	0.373168	0.000119295	0.00234217	DGKB
ENSGALG00000033791	23.2324	1.93743	0.591096	4.15e-05	0.0010482	MAP3K12
ENSGALG00000034344	398.113	-1.15214	0.193128	1.46e-10	3.05e-08	MTHFD2
ENSGALG00000034436	116.289	-1.52538	0.262056	3.2e-10	5.79e-08	CEL
ENSGALG00000034973	64.3778	1.11987	0.307401	1.26e-05	0.000407297	FZD7
ENSGALG00000034982	500.535	-1.81208	0.486611	9.2e-06	0.000320522	CYP11A1
ENSGALG00000035266	48.8777	-1.04492	0.358153	0.000162917	0.00300039	ANOS1
ENSGALG00000036021	71.7469	1.03976	0.422309	0.000489945	0.00696912	MTMR7
ENSGALG00000036616	19.6451	1.30687	2.21028	0.00430772	0.0339165	NUAK2
ENSGALG00000037167	18.1884	-1.57499	0.696654	0.000810623	0.0101245	HIST1H103
ENSGALG00000037888	44.2102	-1.02015	0.337942	0.000120527	0.00235418	TBXA2R
ENSGALG00000038364	91.3886	1.95402	0.761427	0.000250744	0.00417784	CCN3
ENSGALG00000039022	700.044	-1.09628	0.158638	3.03e-13	1.02e-10	PDE1B
ENSGALG00000040249	95.2561	-2.33364	0.324208	3.53e-14	1.34e-11	BHLHE22
ENSGALG00000040959	782.043	-3.91108	0.555859	1.25e-13	4.32e-11	GRP
ENSGALG00000042389	18.2766	1.76262	0.695629	0.000377713	0.00568069	EN1
ENSGALG00000042476	537.098	-1.1118	0.104672	1.53e-27	3.04e-24	TEX9
ENSGALG00000044480	36.1446	1.22874	0.518543	0.000579462	0.00790329	IL13RA1
ENSGALG00000045196	83.2473	-1.42511	0.287542	3.84e-08	3.73e-06	LAPTM4B
ENSGALG00000046159	37.0296	1.44217	0.396378	1.22e-05	0.000394868	KNG1
ENSGALG00000047713	130.136	-1.0381	0.271521	7.09e-06	0.000264051	QPRT
ENSGALG00000049026	304.586	1.03717	0.144031	3.44e-14	1.34e-11	MAP2K7
ENSGALG00000050619	69.6057	2.70455	0.415032	3.38e-12	9.43e-10	SOCS2
ENSGALG00000050734	136.641	-1.16312	0.223529	1.12e-08	1.28e-06	METTL27
ENSGALG00000050771	63.124	1.0696	0.396446	0.000265534	0.00438752	gga-mir-12282
ENSGALG00000051839	11.0504	1.68918	1.14382	0.00288961	0.0261693	U3
ENSGALG00000054262	105.989	-1.06194	0.299941	2.05e-05	0.000597069	ITPRID1

## Sheet: hypothalamus
	baseMean	log2FoldChange	lfcSE	pvalue	padj	Gene name
ENSGALG00000000317	20735.2	-1.17415	0.0944455	1.09e-36	8.55e-33	NEFM
ENSGALG00000000364	54.4445	1.18463	0.573816	0.00115634	0.0120685	STC1
ENSGALG00000000556	19.7448	-3.89732	0.726583	6.62e-09	6.18e-07	UTS2
ENSGALG00000000909	75200	-1.00916	0.377996	0.000371625	0.00509022	GFAP
ENSGALG00000000919	27.1808	1.87688	0.92316	0.00095667	0.0104501	PIGR
ENSGALG00000001450	321.997	1.17606	0.208086	8.39e-10	1.01e-07	IGSF9B
ENSGALG00000001512	292.673	1.14707	0.198324	3.98e-10	5.39e-08	KCND3
ENSGALG00000001702	324.549	-1.2399	0.328826	8.73e-06	0.000278595	EXOC3L1
ENSGALG00000001727	66.7555	1.17264	0.350024	3.66e-05	0.00085111	LZTS1
ENSGALG00000001926	116.137	-1.50271	0.421644	1.77e-05	0.000491237	HSPB1
ENSGALG00000002132	304.29	1.02513	0.170556	1.11e-10	1.71e-08	KCNIP1
ENSGALG00000002223	112.104	2.00431	0.508044	2.81e-06	0.000107158	LHX9
ENSGALG00000003285	92.4224	-1.27969	0.286399	4.39e-07	2.28e-05	CDHR2
ENSGALG00000003424	16.0052	2.35289	0.907998	0.000318861	0.004497	LMX1A
ENSGALG00000003446	128.17	1.65268	0.37914	5.33e-07	2.66e-05	PRLR
ENSGALG00000003554	507.208	-1.4785	0.265117	1.44e-09	1.59e-07	OPTC
ENSGALG00000003560	316.588	2.06843	0.338068	3.85e-11	6.95e-09	SLC6A2
ENSGALG00000003744	56.5482	1.22453	0.386856	6.67e-05	0.00138039	ADAM19
ENSGALG00000003879	393.936	-1.02052	0.152941	1.75e-12	4.28e-10	MFSD2A
ENSGALG00000003928	24.9714	-4.25021	0.776769	3.53e-09	3.49e-07	LHX3
ENSGALG00000003986	866.326	-1.03304	0.107511	5.15e-23	1.08e-19	PITHD1
ENSGALG00000004074	408.442	-1.18702	0.174993	7.54e-13	2e-10	KCNS1
ENSGALG00000004146	247.919	1.14632	0.178942	8.57e-12	1.84e-09	RIMS4
ENSGALG00000004261	361.653	-1.52208	0.275019	1.81e-09	1.97e-07	AQP9
ENSGALG00000004357	2910.77	-1.01243	0.112281	1.36e-20	1.43e-17	ANXA6
ENSGALG00000004657	1166.83	-1.06665	0.125222	1.16e-18	7.91e-16	FBXO2
ENSGALG00000004945	60.1751	1.02235	0.32145	7.24e-05	0.00146251	SLC12A1
ENSGALG00000004966	136.183	1.51871	0.272039	1.14e-09	1.31e-07	NYAP2
ENSGALG00000005259	51.8655	1.97005	0.441991	3.57e-07	1.9e-05	VIPR1
ENSGALG00000005554	128.425	-1.07022	0.348107	0.000108268	0.00197157	ADIPOQ
ENSGALG00000005672	326.329	1.30322	0.330011	3.37e-06	0.000125732	SLC6A7
ENSGALG00000005733	18.2147	3.55813	1.50168	0.000460354	0.0060118	WNT8B
ENSGALG00000005752	36.5577	2.62091	0.507596	1.24e-08	1.09e-06	ABCA4
ENSGALG00000006054	190.74	-1.74543	0.390596	4.12e-07	2.15e-05	CALCA
ENSGALG00000006217	5677.74	-1.22544	0.132555	1.62e-21	2.12e-18	S100B
ENSGALG00000006361	222.85	-1.06851	0.144363	9.1e-15	3.57e-12	NEU4
ENSGALG00000006490	1416.51	1.07413	0.22672	1.13e-07	7.21e-06	SCN3B
ENSGALG00000006725	93.2163	1.13936	0.362023	7.08e-05	0.00143492	ACAN
ENSGALG00000006797	438.895	1.31094	0.26514	3.61e-08	2.74e-06	ADARB2
ENSGALG00000006882	149.073	1.55422	0.205187	1.98e-15	8.87e-13	ST8SIA2
ENSGALG00000006995	13811.8	-1.36655	0.222173	6.25e-11	1.07e-08	APOD
ENSGALG00000007152	8.86506	2.76686	1.02824	0.000426145	0.00564013	FAM3D
ENSGALG00000007222	320.237	-4.14612	0.684831	8.76e-11	1.39e-08	UTS2B
ENSGALG00000007367	38.7627	1.29147	1.26674	0.00384609	0.0292115	WFIKKN2
ENSGALG00000007409	359.895	-1.04616	0.238212	6.89e-07	3.31e-05	SCN4B
ENSGALG00000007543	56.0973	-1.76377	0.468925	8.21e-06	0.000267937	APCDD1L
ENSGALG00000007794	106.957	2.27903	0.38306	1.13e-10	1.72e-08	DRD2
ENSGALG00000007912	1127.86	1.16634	0.146066	7.97e-17	4.47e-14	ATP9A
ENSGALG00000008055	449.688	1.06427	0.145313	1.47e-14	5.64e-12	SYT13
ENSGALG00000008085	7843.16	-1.25136	0.128492	1.38e-23	3.6e-20	NEFH
ENSGALG00000008434	202.631	1.06844	0.246856	7.91e-07	3.74e-05	SORCS3
ENSGALG00000008442	509.247	1.39125	0.145262	5.5e-23	1.08e-19	TENM1
ENSGALG00000008456	485.228	1.00099	0.182666	2.5e-09	2.63e-07	CACNA1B
ENSGALG00000008671	338.121	1.36198	0.189307	3.26e-14	1.16e-11	ST8SIA6
ENSGALG00000008883	555.597	1.67096	0.908015	0.00123453	0.0126553	TCF7L2
ENSGALG00000008918	1438.54	-1.54074	0.166191	1.13e-21	1.61e-18	LAMP5
ENSGALG00000008926	782.216	1.00272	0.258126	5.26e-06	0.000181491	CADPS2
ENSGALG00000008980	44.9561	1.89419	0.977182	0.00103285	0.0111045	VWA2
ENSGALG00000009037	26.0923	1.28317	0.468954	0.000259214	0.00383495	SPTLC3
ENSGALG00000009276	39.9568	1.71214	0.894751	0.00118242	0.012243	LRAT
ENSGALG00000009289	1523.48	2.08614	0.42374	3.14e-08	2.42e-06	SLC18A2
ENSGALG00000009302	58.1784	3.12868	1.49344	0.000517798	0.00654419	EMX2
ENSGALG00000009640	45.906	2.07633	0.653067	4.63e-05	0.0010317	CHRM5
ENSGALG00000009684	20.3505	1.50135	0.851247	0.00186274	0.0171492	GPR26
ENSGALG00000009844	24.2103	-2.08625	0.518466	2.87e-06	0.000108856	ACTC1
ENSGALG00000009884	80.9094	1.062	0.360552	0.000141301	0.002409	SYT14
ENSGALG00000010258	473.341	-1.24596	0.306865	2.7e-06	0.000104531	LTBP2
ENSGALG00000010259	70.3193	1.30191	0.50772	0.000347944	0.00482054	COL28A1
ENSGALG00000010331	73.7301	-1.21168	0.285516	1.24e-06	5.37e-05	MME
ENSGALG00000010572	18.4608	2.52663	0.834024	9.34e-05	0.00174821	TSHR
ENSGALG00000010769	60.8092	-1.13581	0.326979	2.69e-05	0.00068326	HPGD
ENSGALG00000011040	708.168	1.04873	0.263164	3.39e-06	0.000125908	SCN3A
ENSGALG00000011086	86.0021	-1.91722	0.407563	1.33e-07	8.27e-06	ACTA1
ENSGALG00000011858	115.182	1.20627	0.262383	2.2e-07	1.26e-05	KCNH5
ENSGALG00000011970	91.9707	-1.2251	0.477962	0.000443048	0.00581483	CHADL
ENSGALG00000012181	99.0579	1.20741	0.336654	1.49e-05	0.000434031	RRH
ENSGALG00000012200	194.851	1.23857	0.347822	1.57e-05	0.000451722	GCH1
ENSGALG00000012298	92.271	-1.83416	0.547806	3.7e-05	0.000857566	SLC39A8
ENSGALG00000012322	143.398	1.56133	0.342064	2.15e-07	1.24e-05	KCTD16
ENSGALG00000012377	75.8766	-1.27764	0.371606	2.93e-05	0.000730341	HNMT
ENSGALG00000012420	128.179	-1.49494	0.484449	9.13e-05	0.0017198	CG-1B
ENSGALG00000012464	511.971	1.94233	0.326416	1.1e-10	1.71e-08	SOUL
ENSGALG00000012481	41.9013	1.71932	0.490224	1.77e-05	0.000491237	TNFAIP6
ENSGALG00000012542	144.363	1.45305	0.327016	3.9e-07	2.06e-05	RASD2
ENSGALG00000012973	12.777	1.46647	0.893126	0.0025744	0.0217104	ESR1
ENSGALG00000013085	843.465	1.23077	0.1452	1.23e-18	8.06e-16	PTPRO
ENSGALG00000013094	1798.58	2.42394	0.238706	1.33e-25	4.18e-22	DDC
ENSGALG00000013168	21.3516	2.21847	0.848506	0.000273438	0.00400142	IAPP
ENSGALG00000013183	17.5338	1.04169	0.72519	0.0039169	0.0296592	TERT
ENSGALG00000013221	24.2455	3.98826	1.1951	3.31e-05	0.000790868	ARHGEF33
ENSGALG00000013273	15.8272	4.571	1.34979	6.85e-05	0.00140624	SPX
ENSGALG00000013604	299.428	1.71435	0.83531	0.000841538	0.00949079	VIP
ENSGALG00000014042	138.559	-1.12549	0.249953	3.96e-07	2.08e-05	SSPN
ENSGALG00000014673	56.7569	-1.09979	0.388078	0.000220144	0.00338911	RFESD
ENSGALG00000014776	27.318	-1.43392	0.865325	0.00264529	0.0221456	TBX15
ENSGALG00000014843	482.939	1.40245	0.288358	5.21e-08	3.72e-06	TPD52L1
ENSGALG00000015079	50.5841	1.2623	0.538748	0.000617089	0.00744151	UPK1B
ENSGALG00000015150	52.1988	1.31231	0.417776	6.87e-05	0.00140836	RORB
ENSGALG00000015269	63.9962	1.84204	0.342513	3.62e-09	3.53e-07	OPRK1
ENSGALG00000015336	114.843	2.02548	0.354255	4.76e-10	6.21e-08	CHRNA8
ENSGALG00000015616	81.1258	-1.42756	0.285701	3.29e-08	2.52e-06	ACOT12
ENSGALG00000015701	119.847	1.2197	0.27659	5.15e-07	2.6e-05	CXADR
ENSGALG00000015776	64.7382	1.00338	0.277937	1.69e-05	0.000475797	GABRR2
ENSGALG00000015833	499.09	-1.1913	0.219558	3.58e-09	3.51e-07	NT5E
ENSGALG00000015845	32.9676	-1.03931	0.499884	0.0014934	0.0145511	RIPPLY2
ENSGALG00000016017	196.926	1.15857	0.221086	8.63e-09	7.83e-07	SLC4A11
ENSGALG00000016020	50.5862	1.90416	1.1681	0.00160538	0.0154315	CLIC6
ENSGALG00000016102	106.477	-1.64489	0.407254	2.74e-06	0.000105296	CYP26B1
ENSGALG00000016140	57.0662	-1.85081	0.273463	7.64e-13	2e-10	FAM3B
ENSGALG00000016258	128.672	1.13116	0.248336	2.78e-07	1.54e-05	SYTL5
ENSGALG00000016297	36.183	1.08597	0.359285	0.000122706	0.00217395	HCRTR2
ENSGALG00000016431	84.7939	3.67784	0.415515	5.91e-20	5.16e-17	PAX5
ENSGALG00000016565	25.0684	3.7963	1.46517	0.000234013	0.00355503	CHRNA2
ENSGALG00000016655	25.7622	2.19008	0.482982	3.28e-07	1.76e-05	GYG2
ENSGALG00000016774	294.759	1.08102	0.170668	1.41e-11	2.79e-09	NPAS2
ENSGALG00000016937	16.7916	-2.6062	0.587625	5.32e-07	2.66e-05	DIAPH3
ENSGALG00000017173	140.462	1.15482	0.21929	7.77e-09	7.13e-07	GUCY1A2
ENSGALG00000017238	342.272	1.1183	0.223725	3.03e-08	2.35e-06	GRM5
ENSGALG00000019555	65.5341	1.11739	0.667664	0.00230209	0.0198865	SERPINB1
ENSGALG00000019719	215.61	-1.0854	0.438778	0.000598254	0.00727968	KRT24
ENSGALG00000019842	32.0638	6.73618	1.37793	2.54e-08	2.03e-06	TFAP2D
ENSGALG00000020143	633.096	1.11041	0.166625	1.52e-12	3.8e-10	GABRG1
ENSGALG00000021627	316.881	-1.99501	0.212023	2.97e-22	4.66e-19	IFI27L2
ENSGALG00000022440	22.9698	-1.12225	0.604757	0.00215934	0.0190215	EVA1B
ENSGALG00000023420	24.0604	-7.19688	1.50001	3.23e-09	3.25e-07	HOXD3
ENSGALG00000023640	84.1925	-1.03319	0.345306	0.000143722	0.00244157	RSPO4
ENSGALG00000023818	645.032	1.44638	0.615296	0.000510922	0.00648338	HSPB9
ENSGALG00000024031	221.382	1.21312	0.387617	6.92e-05	0.00140987	CYB561
ENSGALG00000024428	26.3563	-1.07609	0.603986	0.00251208	0.0212572	C18H17ORF67
ENSGALG00000025774	97.8975	-2.96523	0.531705	1.42e-09	1.58e-07	HOXB2
ENSGALG00000025817	21.627	2.03439	0.711027	0.000148852	0.0025124	NHLH1
ENSGALG00000026137	23.2241	-1.51009	0.632045	0.000630859	0.00756501	CDKN2B
ENSGALG00000026214	150.565	1.00512	0.242413	1.85e-06	7.6e-05	LRTM2
ENSGALG00000026264	65.1718	-1.59717	0.747374	0.00107769	0.0114301	MAFA
ENSGALG00000026862	78.9598	-1.6936	0.492458	2.74e-05	0.000693599	CLDN1
ENSGALG00000027643	7.34491	4.1525	1.50783	0.000269305	0.00395813	RD3L
ENSGALG00000028567	196.492	-1.11385	0.404094	0.0002768	0.00403428	MYL9
ENSGALG00000028817	17.7535	2.64062	0.776188	2.94e-05	0.00073152	OTX1
ENSGALG00000029170	45.5945	1.0452	0.482277	0.00107073	0.0113639	NPBWR2
ENSGALG00000029270	117.472	1.40482	0.379334	8.62e-06	0.000275736	GATA3
ENSGALG00000029401	45.2498	-1.6059	0.545249	0.000138353	0.00237347	SIX1
ENSGALG00000029494	336.435	-2.14553	0.338191	1.28e-11	2.58e-09	BGLAP
ENSGALG00000029648	499.353	4.26693	0.930561	1.09e-07	6.98e-06	TH
ENSGALG00000029788	601.407	1.50155	0.292849	1.29e-08	1.13e-06	CCK
ENSGALG00000030054	1853.75	1.08454	0.138314	2.63e-16	1.33e-13	PTPRN2
ENSGALG00000030164	703.763	-1.06186	0.124279	9.08e-19	6.48e-16	ECH1
ENSGALG00000030237	6.89493	5.69433	2.7529	0.000147953	0.00250261	PITX1
ENSGALG00000030397	37.3654	-1.69476	0.391172	7.48e-07	3.56e-05	TRIM27.1
ENSGALG00000030603	180.028	-1.11727	0.413711	0.000321905	0.00453178	ANTXR1
ENSGALG00000030822	6.57328	-2.9183	1.01428	0.000234631	0.00355503	DRGX
ENSGALG00000030889	19.1714	4.98622	1.25274	1.13e-05	0.000346061	FOXA2
ENSGALG00000030960	35.7548	1.5441	0.527452	0.000124661	0.00219438	TRIM67
ENSGALG00000030988	53.0529	-1.0797	0.536187	0.00164361	0.0156666	RBPMS2
ENSGALG00000031423	34.2898	2.69557	0.662814	1.86e-06	7.61e-05	DMRTA2
ENSGALG00000031449	41.4729	1.67301	0.943703	0.00149139	0.0145479	KCNV1
ENSGALG00000031450	252.088	1.56236	0.310268	2.07e-08	1.68e-06	MYO7A
ENSGALG00000031762	58.1114	-1.03978	0.303203	3.33e-05	0.000793934	TMEM98
ENSGALG00000031862	44.7053	1.0202	0.380188	0.000326106	0.00458681	BCL11B
ENSGALG00000032087	122.755	1.53143	0.283332	3.1e-09	3.14e-07	MC5R
ENSGALG00000032220	170.596	-1.00625	0.417582	0.000730148	0.00851496	ELN
ENSGALG00000032259	130.887	4.24476	1.26929	1.56e-05	0.000450169	SIX3
ENSGALG00000032453	680.688	-1.73391	0.282686	4.94e-11	8.61e-09	FABP9
ENSGALG00000032592	6.10878	2.72763	1.56132	0.00363308	0.0281344	FAM237B
ENSGALG00000032683	145.389	1.36061	0.192437	8.89e-14	2.79e-11	ADTRP
ENSGALG00000033391	12.0114	-2.2591	0.774376	0.00015683	0.0026189	ISL2
ENSGALG00000033720	11.8192	1.82665	2.40693	0.00409819	0.0307796	CA7
ENSGALG00000034067	312.702	-1.19506	0.232317	1.63e-08	1.38e-06	FMOD
ENSGALG00000034070	3198.83	1.71453	0.238692	3.06e-14	1.12e-11	GAD1
ENSGALG00000034516	77.6046	1.57365	0.390893	2.36e-06	9.33e-05	SHISA6
ENSGALG00000034751	62.7341	1.52	0.419335	1.17e-05	0.000356783	TRPA1
ENSGALG00000034889	75.6507	5.23819	0.648919	9.38e-17	4.99e-14	OTX2
ENSGALG00000035081	47.7505	1.13838	0.35144	5.67e-05	0.00120771	HTR7L
ENSGALG00000035191	19.6832	1.83205	0.630013	0.000143186	0.00243509	PRLHR2
ENSGALG00000035751	9.99365	1.24166	0.966792	0.00462651	0.0336838	ONECUT2
ENSGALG00000035879	449.069	-1.0005	0.125201	9.54e-17	4.99e-14	ITGA7
ENSGALG00000035916	321.651	1.05275	0.165786	1.28e-11	2.58e-09	SHANK2
ENSGALG00000036593	152.477	-1.43897	0.519675	0.000239438	0.0036139	FOXC2
ENSGALG00000036598	169.689	1.01257	0.206845	5.72e-08	4.01e-06	SHISAL1
ENSGALG00000037286	70.9017	-1.6025	0.372157	8.7e-07	4.02e-05	VIL1
ENSGALG00000037352	59.1749	1.97297	0.40288	4.32e-08	3.11e-06	SOX14
ENSGALG00000037675	667.726	-1.10442	0.172643	1.06e-11	2.19e-09	COL14A1
ENSGALG00000037740	127.32	1.58488	0.450726	1.6e-05	0.000457602	QRFPR
ENSGALG00000037828	74.2126	-1.00524	0.371628	0.000338316	0.0047163	SLC47A1
ENSGALG00000038084	31.8792	1.1554	0.465882	0.000515775	0.00652698	GNAT2
ENSGALG00000038405	79.3908	-1.0588	0.559821	0.00211214	0.0188163	CASR
ENSGALG00000038708	23.9948	-1.4773	0.811004	0.00200217	0.0181111	KCNQ4
ENSGALG00000038740	55.658	-1.00848	0.390654	0.000471332	0.00610002	AMY2A
ENSGALG00000039118	1193.27	-1.0893	0.252598	9.75e-07	4.41e-05	MEIS2
ENSGALG00000039477	249.497	1.08371	0.158561	5.02e-13	1.46e-10	FBXO41
ENSGALG00000039826	28.5936	1.08458	0.582182	0.00193433	0.0176121	CNGA3
ENSGALG00000039978	99.4746	-1.50334	0.378081	3.56e-06	0.00013069	SLC4A1
ENSGALG00000040069	13.8367	1.7892	1.04553	0.0020069	0.0181256	BARHL2
ENSGALG00000040436	5678.51	1.05312	0.153113	3.55e-13	1.05e-10	GAD2
ENSGALG00000040521	44.3589	-4.2393	0.780546	3.64e-09	3.53e-07	HOXA2
ENSGALG00000040582	51.5496	1.40151	0.488295	0.000149537	0.00252125	LMX1B
ENSGALG00000040641	23.0923	1.57146	0.590233	0.000283347	0.00411545	SCRT1
ENSGALG00000040959	1754.35	6.17366	0.753072	6.45e-18	4.05e-15	GRP
ENSGALG00000041094	4874.93	1.0373	0.212846	6.33e-08	4.34e-06	SYT1
ENSGALG00000041295	237.896	4.80783	0.878202	1.21e-09	1.36e-07	EN2
ENSGALG00000041626	552.619	-1.04554	0.152986	5.7e-13	1.63e-10	MEIS1
ENSGALG00000041663	66.6529	1.71245	0.365017	1.24e-07	7.78e-06	KLB
ENSGALG00000041921	45.3876	-1.1071	0.698183	0.00331163	0.0262671	CWH43
ENSGALG00000042389	192.068	2.26142	0.364412	2.24e-11	4.23e-09	EN1
ENSGALG00000043204	30.0652	3.68741	0.589521	4.77e-11	8.42e-09	PAX7
ENSGALG00000043219	95.3239	-7.64201	0.858193	3.5e-19	2.75e-16	HOXB3
ENSGALG00000043240	1026.07	1.00983	0.48391	0.00121127	0.0124841	ARPP21
ENSGALG00000043690	117.859	-1.08221	0.63684	0.00285178	0.0234794	ECRG4
ENSGALG00000044235	455.297	-2.15542	0.733617	0.000133691	0.00230923	MAB21L2
ENSGALG00000045729	41.8985	1.84413	0.655923	0.000152637	0.00255977	HHIPL2
ENSGALG00000048035	56.6473	-1.14945	0.497255	0.000842214	0.00949079	GCNT2
ENSGALG00000050352	29.3938	1.6046	0.508089	6.45e-05	0.00134085	BCL2L15
ENSGALG00000050619	53.2501	-1.13845	0.419342	0.000301804	0.00432246	SOCS2
ENSGALG00000050757	342.7	1.60599	0.12534	8.03e-39	1.26e-34	ZDHHC12
ENSGALG00000050857	65.2332	1.46528	0.799146	0.00144312	0.0142291	PTPN20
ENSGALG00000051505	157.955	-1.36928	0.304987	3.98e-07	2.08e-05	ZNF503
ENSGALG00000054766	121.698	-1.23986	0.358714	2.76e-05	0.000697431	ITGA2B
ENSGALG00000054823	148.748	-1.9382	0.32799	1.96e-10	2.8e-08	SLC30A3
ENSGALG00000054973	136.862	1.54175	0.403059	5.15e-06	0.000178429	C1QL4
