# Supplementary material for: Systematic Selection Signature Analysis of Chinese Gamecocks Based on Genomic and Transcriptomic Data
Source: Int J Mol Sci. 2023 Mar 20;24(6):5868. doi: 10.3390/ijms24065868 (PMC10059269; doi:10.3390/ijms24065868)
Supplement: Supplementary file 1 [file ijms-24-05868-s001.zip › Table S4.xlsx]

## Sheet: muscle
#Term	Database	ID	Input number	Background number	P-Value	Corrected P-Value	Input	Hyperlink
integral component of membrane	Gene Ontology	GO:0016021	31	2087	0.0155034	0.268272	ENSGALG00000020316|ENSGALG00000008076|ENSGALG00000011003|ENSGALG00000008811|ENSGALG00000011080|ENSGALG00000007077|ENSGALG00000013775|ENSGALG00000012362|ENSGALG00000031105|ENSGALG00000001512|ENSGALG00000011220|ENSGALG00000029102|ENSGALG00000017316|ENSGALG00000039643|ENSGALG00000017287|ENSGALG00000008844|ENSGALG00000031411|ENSGALG00000027665|ENSGALG00000005643|ENSGALG00000008759|ENSGALG00000005319|…	http://amigo.geneontology.org/amigo/term/GO:0016021
plasma membrane	Gene Ontology	GO:0005886	21	1340	0.0279775	0.268272	ENSGALG00000006707|ENSGALG00000015425|ENSGALG00000016620|ENSGALG00000016881|ENSGALG00000032361|ENSGALG00000008844|ENSGALG00000031411|ENSGALG00000007025|ENSGALG00000003323|ENSGALG00000005643|ENSGALG00000011080|ENSGALG00000008442|ENSGALG00000031301|ENSGALG00000014769|ENSGALG00000032701|ENSGALG00000015419|ENSGALG00000014877|ENSGALG00000008759|ENSGALG00000001926|ENSGALG00000043754|ENSGALG00000012362	http://amigo.geneontology.org/amigo/term/GO:0005886
extracellular space	Gene Ontology	GO:0005615	12	630	0.0264651	0.268272	ENSGALG00000015425|ENSGALG00000032161|ENSGALG00000040672|ENSGALG00000042020|ENSGALG00000038634|ENSGALG00000040755|ENSGALG00000017287|ENSGALG00000007668|ENSGALG00000007562|ENSGALG00000017068|ENSGALG00000014615|ENSGALG00000024466	http://amigo.geneontology.org/amigo/term/GO:0005615
identical protein binding	Gene Ontology	GO:0042802	11	614	0.0474773	0.268272	ENSGALG00000016592|ENSGALG00000005319|ENSGALG00000036459|ENSGALG00000031105|ENSGALG00000003136|ENSGALG00000008844|ENSGALG00000034716|ENSGALG00000015544|ENSGALG00000039643|ENSGALG00000001926|ENSGALG00000043754	http://amigo.geneontology.org/amigo/term/GO:0042802
signal transduction	Gene Ontology	GO:0007165	9	293	0.00323196	0.268272	ENSGALG00000003829|ENSGALG00000042374|ENSGALG00000032161|ENSGALG00000003323|ENSGALG00000011537|ENSGALG00000017099|ENSGALG00000040755|ENSGALG00000009731|ENSGALG00000008442	http://amigo.geneontology.org/amigo/term/GO:0007165
protein homodimerization activity	Gene Ontology	GO:0042803	9	395	0.019677	0.268272	ENSGALG00000016592|ENSGALG00000015425|ENSGALG00000012550|ENSGALG00000009157|ENSGALG00000030988|ENSGALG00000001926|ENSGALG00000038634|ENSGALG00000008442|ENSGALG00000010795	http://amigo.geneontology.org/amigo/term/GO:0042803
G protein-coupled receptor signaling pathway	Gene Ontology	GO:0007186	7	186	0.00317927	0.268272	ENSGALG00000016881|ENSGALG00000010707|ENSGALG00000040648|ENSGALG00000039432|ENSGALG00000011080|ENSGALG00000042351|ENSGALG00000024466	http://amigo.geneontology.org/amigo/term/GO:0007186
DNA-binding transcription factor activity	Gene Ontology	GO:0003700	6	188	0.0130396	0.268272	ENSGALG00000040730|ENSGALG00000015209|ENSGALG00000003136|ENSGALG00000044788|ENSGALG00000012024|ENSGALG00000005352	http://amigo.geneontology.org/amigo/term/GO:0003700
positive regulation of cell population proliferation	Gene Ontology	GO:0008284	6	190	0.0136589	0.268272	ENSGALG00000006707|ENSGALG00000027707|ENSGALG00000028140|ENSGALG00000038634|ENSGALG00000007562|ENSGALG00000017287	http://amigo.geneontology.org/amigo/term/GO:0008284
intracellular signal transduction	Gene Ontology	GO:0035556	6	211	0.0214461	0.268272	ENSGALG00000009157|ENSGALG00000016563|ENSGALG00000038634|ENSGALG00000040648|ENSGALG00000010881|ENSGALG00000001926	http://amigo.geneontology.org/amigo/term/GO:0035556
proteolysis	Gene Ontology	GO:0006508	6	216	0.023668	0.268272	ENSGALG00000004553|ENSGALG00000011176|ENSGALG00000015779|ENSGALG00000014769|ENSGALG00000038145|ENSGALG00000039970	http://amigo.geneontology.org/amigo/term/GO:0006508
negative regulation of apoptotic process	Gene Ontology	GO:0043066	5	180	0.0376159	0.268272	ENSGALG00000014786|ENSGALG00000040755|ENSGALG00000007562|ENSGALG00000009748|ENSGALG00000001882	http://amigo.geneontology.org/amigo/term/GO:0043066
extracellular region	Gene Ontology	GO:0005576	5	190	0.0454389	0.268272	ENSGALG00000027707|ENSGALG00000007562|ENSGALG00000037773|ENSGALG00000030140|ENSGALG00000031301	http://amigo.geneontology.org/amigo/term/GO:0005576
protein phosphorylation	Gene Ontology	GO:0006468	5	192	0.0471119	0.268272	ENSGALG00000014786|ENSGALG00000037773|ENSGALG00000005621|ENSGALG00000014615|ENSGALG00000009700	http://amigo.geneontology.org/amigo/term/GO:0006468
axon terminus	Gene Ontology	GO:0043679	4	24	0.000159972	0.0708028	ENSGALG00000031301|ENSGALG00000015419|ENSGALG00000016620|ENSGALG00000005319	http://amigo.geneontology.org/amigo/term/GO:0043679
fatty acid metabolic process	Gene Ontology	GO:0006631	4	25	0.000184143	0.0708028	ENSGALG00000007077|ENSGALG00000017316|ENSGALG00000015425|ENSGALG00000004553	http://amigo.geneontology.org/amigo/term/GO:0006631
growth factor activity	Gene Ontology	GO:0008083	4	80	0.00982385	0.268272	ENSGALG00000007562|ENSGALG00000003323|ENSGALG00000017287|ENSGALG00000007668	http://amigo.geneontology.org/amigo/term/GO:0008083
axon guidance	Gene Ontology	GO:0007411	4	98	0.0188839	0.268272	ENSGALG00000014877|ENSGALG00000007668|ENSGALG00000014615|ENSGALG00000010795	http://amigo.geneontology.org/amigo/term/GO:0007411
positive regulation of ERK1 and ERK2 cascade	Gene Ontology	GO:0070374	4	107	0.0248707	0.268272	ENSGALG00000007562|ENSGALG00000003323|ENSGALG00000016881|ENSGALG00000024466	http://amigo.geneontology.org/amigo/term/GO:0070374
signaling receptor binding	Gene Ontology	GO:0005102	4	114	0.0302366	0.268272	ENSGALG00000028140|ENSGALG00000015425|ENSGALG00000040755|ENSGALG00000014615	http://amigo.geneontology.org/amigo/term/GO:0005102
neuronal cell body	Gene Ontology	GO:0043025	4	120	0.0353405	0.268272	ENSGALG00000001512|ENSGALG00000015419|ENSGALG00000016620|ENSGALG00000031411	http://amigo.geneontology.org/amigo/term/GO:0043025
fibroblast growth factor receptor binding	Gene Ontology	GO:0005104	3	17	0.000972802	0.249362	ENSGALG00000007562|ENSGALG00000017068|ENSGALG00000017287	http://amigo.geneontology.org/amigo/term/GO:0005104
cytokine binding	Gene Ontology	GO:0019955	3	21	0.00167765	0.268272	ENSGALG00000028140|ENSGALG00000020316|ENSGALG00000038634	http://amigo.geneontology.org/amigo/term/GO:0019955
positive regulation of MAP kinase activity	Gene Ontology	GO:0043406	3	29	0.00387958	0.268272	ENSGALG00000042351|ENSGALG00000008442|ENSGALG00000038634	http://amigo.geneontology.org/amigo/term/GO:0043406
circadian rhythm	Gene Ontology	GO:0007623	3	30	0.00423678	0.268272	ENSGALG00000005378|ENSGALG00000015209|ENSGALG00000005521	http://amigo.geneontology.org/amigo/term/GO:0007623
epithelial cell differentiation	Gene Ontology	GO:0030855	3	31	0.00461331	0.268272	ENSGALG00000007077|ENSGALG00000011902|ENSGALG00000007668	http://amigo.geneontology.org/amigo/term/GO:0030855
fibroblast growth factor receptor signaling pathway	Gene Ontology	GO:0008543	3	31	0.00461331	0.268272	ENSGALG00000007562|ENSGALG00000017068|ENSGALG00000017287	http://amigo.geneontology.org/amigo/term/GO:0008543
insulin receptor signaling pathway	Gene Ontology	GO:0008286	3	33	0.00542553	0.268272	ENSGALG00000014786|ENSGALG00000017068|ENSGALG00000009700	http://amigo.geneontology.org/amigo/term/GO:0008286
neuromuscular junction	Gene Ontology	GO:0031594	3	46	0.012749	0.268272	ENSGALG00000027665|ENSGALG00000032361|ENSGALG00000026019	http://amigo.geneontology.org/amigo/term/GO:0031594
regulation of cell migration	Gene Ontology	GO:0030334	3	49	0.0149671	0.268272	ENSGALG00000007562|ENSGALG00000017287|ENSGALG00000014615	http://amigo.geneontology.org/amigo/term/GO:0030334
positive regulation of protein phosphorylation	Gene Ontology	GO:0001934	3	49	0.0149671	0.268272	ENSGALG00000015259|ENSGALG00000007562|ENSGALG00000017287	http://amigo.geneontology.org/amigo/term/GO:0001934
animal organ morphogenesis	Gene Ontology	GO:0009887	3	56	0.0209409	0.268272	ENSGALG00000007562|ENSGALG00000017287|ENSGALG00000014615	http://amigo.geneontology.org/amigo/term/GO:0009887
cell morphogenesis	Gene Ontology	GO:0000902	3	56	0.0209409	0.268272	ENSGALG00000005319|ENSGALG00000013775|ENSGALG00000009157	http://amigo.geneontology.org/amigo/term/GO:0000902
positive regulation of angiogenesis	Gene Ontology	GO:0045766	3	61	0.0258977	0.268272	ENSGALG00000040755|ENSGALG00000042351|ENSGALG00000001926	http://amigo.geneontology.org/amigo/term/GO:0045766
homophilic cell adhesion via plasma membrane adhesion molecules	Gene Ontology	GO:0007156	3	68	0.0338012	0.268272	ENSGALG00000014877|ENSGALG00000005319|ENSGALG00000013775	http://amigo.geneontology.org/amigo/term/GO:0007156
adherens junction	Gene Ontology	GO:0005912	3	70	0.036264	0.268272	ENSGALG00000005319|ENSGALG00000013775|ENSGALG00000002277	http://amigo.geneontology.org/amigo/term/GO:0005912
neuropeptide signaling pathway	Gene Ontology	GO:0007218	3	74	0.041459	0.268272	ENSGALG00000016620|ENSGALG00000008442|ENSGALG00000015419	http://amigo.geneontology.org/amigo/term/GO:0007218
protein dephosphorylation	Gene Ontology	GO:0006470	3	76	0.0441897	0.268272	ENSGALG00000001605|ENSGALG00000006647|ENSGALG00000011266	http://amigo.geneontology.org/amigo/term/GO:0006470
branching involved in salivary gland morphogenesis	Gene Ontology	GO:0060445	2	6	0.00265098	0.268272	ENSGALG00000007668|ENSGALG00000014615	http://amigo.geneontology.org/amigo/term/GO:0060445
dipeptidase activity	Gene Ontology	GO:0016805	2	7	0.00338621	0.268272	ENSGALG00000015779|ENSGALG00000011176	http://amigo.geneontology.org/amigo/term/GO:0016805
response to cold	Gene Ontology	GO:0009409	2	11	0.00714794	0.268272	ENSGALG00000017316|ENSGALG00000005319	http://amigo.geneontology.org/amigo/term/GO:0009409
serine-type peptidase activity	Gene Ontology	GO:0008236	2	11	0.00714794	0.268272	ENSGALG00000038145|ENSGALG00000039970	http://amigo.geneontology.org/amigo/term/GO:0008236
negative regulation of apoptotic signaling pathway	Gene Ontology	GO:2001234	2	12	0.00828518	0.268272	ENSGALG00000012024|ENSGALG00000001926	http://amigo.geneontology.org/amigo/term/GO:2001234
1-phosphatidylinositol-3-kinase regulator activity	Gene Ontology	GO:0046935	2	13	0.00949788	0.268272	ENSGALG00000014786|ENSGALG00000042351	http://amigo.geneontology.org/amigo/term/GO:0046935
regulation of glucose metabolic process	Gene Ontology	GO:0010906	2	13	0.00949788	0.268272	ENSGALG00000040672|ENSGALG00000009700	http://amigo.geneontology.org/amigo/term/GO:0010906
steroid hormone mediated signaling pathway	Gene Ontology	GO:0043401	2	13	0.00949788	0.268272	ENSGALG00000040730|ENSGALG00000007668	http://amigo.geneontology.org/amigo/term/GO:0043401
cartilage condensation	Gene Ontology	GO:0001502	2	14	0.0107844	0.268272	ENSGALG00000007562|ENSGALG00000017287	http://amigo.geneontology.org/amigo/term/GO:0001502
regulation of phosphatidylinositol 3-kinase activity	Gene Ontology	GO:0043551	2	15	0.0121433	0.268272	ENSGALG00000014786|ENSGALG00000042351	http://amigo.geneontology.org/amigo/term/GO:0043551
embryonic pattern specification	Gene Ontology	GO:0009880	2	15	0.0121433	0.268272	ENSGALG00000008135|ENSGALG00000007668	http://amigo.geneontology.org/amigo/term/GO:0009880
positive regulation of smooth muscle cell proliferation	Gene Ontology	GO:0048661	2	17	0.0150717	0.268272	ENSGALG00000012550|ENSGALG00000030988	http://amigo.geneontology.org/amigo/term/GO:0048661
digestive tract development	Gene Ontology	GO:0048565	2	18	0.0166382	0.268272	ENSGALG00000030988|ENSGALG00000038634	http://amigo.geneontology.org/amigo/term/GO:0048565
reactive oxygen species metabolic process	Gene Ontology	GO:0072593	2	19	0.018271	0.268272	ENSGALG00000015286|ENSGALG00000009700	http://amigo.geneontology.org/amigo/term/GO:0072593
negative regulation of Notch signaling pathway	Gene Ontology	GO:0045746	2	19	0.018271	0.268272	ENSGALG00000034716|ENSGALG00000007668	http://amigo.geneontology.org/amigo/term/GO:0045746
positive regulation of macroautophagy	Gene Ontology	GO:0016239	2	19	0.018271	0.268272	ENSGALG00000012550|ENSGALG00000015286	http://amigo.geneontology.org/amigo/term/GO:0016239
calcium-dependent cell-cell adhesion via plasma membrane cell adhesion molecules	Gene Ontology	GO:0016339	2	19	0.018271	0.268272	ENSGALG00000005319|ENSGALG00000013775	http://amigo.geneontology.org/amigo/term/GO:0016339
adherens junction organization	Gene Ontology	GO:0034332	2	20	0.0199686	0.268272	ENSGALG00000005319|ENSGALG00000013775	http://amigo.geneontology.org/amigo/term/GO:0034332
phosphatidylinositol 3-kinase complex	Gene Ontology	GO:0005942	2	20	0.0199686	0.268272	ENSGALG00000014786|ENSGALG00000042351	http://amigo.geneontology.org/amigo/term/GO:0005942
regulation of neurogenesis	Gene Ontology	GO:0050767	2	20	0.0199686	0.268272	ENSGALG00000005378|ENSGALG00000034716	http://amigo.geneontology.org/amigo/term/GO:0050767
cis-regulatory region sequence-specific DNA binding	Gene Ontology	GO:0000987	2	21	0.0217296	0.268272	ENSGALG00000040730|ENSGALG00000005352	http://amigo.geneontology.org/amigo/term/GO:0000987
catenin complex	Gene Ontology	GO:0016342	2	22	0.0235525	0.268272	ENSGALG00000005319|ENSGALG00000013775	http://amigo.geneontology.org/amigo/term/GO:0016342
positive regulation of tumor necrosis factor production	Gene Ontology	GO:0032760	2	23	0.0254359	0.268272	ENSGALG00000014786|ENSGALG00000032701	http://amigo.geneontology.org/amigo/term/GO:0032760
cell-cell junction assembly	Gene Ontology	GO:0007043	2	23	0.0254359	0.268272	ENSGALG00000005319|ENSGALG00000013775	http://amigo.geneontology.org/amigo/term/GO:0007043
positive regulation of blood vessel endothelial cell migration	Gene Ontology	GO:0043536	2	23	0.0254359	0.268272	ENSGALG00000040755|ENSGALG00000001926	http://amigo.geneontology.org/amigo/term/GO:0043536
positive regulation of protein import into nucleus	Gene Ontology	GO:0042307	2	23	0.0254359	0.268272	ENSGALG00000009157|ENSGALG00000014786	http://amigo.geneontology.org/amigo/term/GO:0042307
cell-cell adhesion via plasma-membrane adhesion molecules	Gene Ontology	GO:0098742	2	25	0.0293791	0.268272	ENSGALG00000005319|ENSGALG00000013775	http://amigo.geneontology.org/amigo/term/GO:0098742
response to endoplasmic reticulum stress	Gene Ontology	GO:0034976	2	26	0.0314361	0.268272	ENSGALG00000014786|ENSGALG00000014804	http://amigo.geneontology.org/amigo/term/GO:0034976
positive regulation of bone mineralization	Gene Ontology	GO:0030501	2	27	0.0335484	0.268272	ENSGALG00000017068|ENSGALG00000007668	http://amigo.geneontology.org/amigo/term/GO:0030501
positive regulation of fat cell differentiation	Gene Ontology	GO:0045600	2	28	0.0357145	0.268272	ENSGALG00000030140|ENSGALG00000015425	http://amigo.geneontology.org/amigo/term/GO:0045600
cytokine receptor activity	Gene Ontology	GO:0004896	2	29	0.0379334	0.268272	ENSGALG00000028140|ENSGALG00000020316	http://amigo.geneontology.org/amigo/term/GO:0004896
cellular response to glucose starvation	Gene Ontology	GO:0042149	2	29	0.0379334	0.268272	ENSGALG00000009748|ENSGALG00000015286	http://amigo.geneontology.org/amigo/term/GO:0042149
positive regulation of pathway-restricted SMAD protein phosphorylation	Gene Ontology	GO:0010862	2	30	0.0402036	0.268272	ENSGALG00000030988|ENSGALG00000007668	http://amigo.geneontology.org/amigo/term/GO:0010862
cell fate commitment	Gene Ontology	GO:0045165	2	33	0.0473107	0.268272	ENSGALG00000034716|ENSGALG00000005352	http://amigo.geneontology.org/amigo/term/GO:0045165
B cell differentiation	Gene Ontology	GO:0030183	2	34	0.0497745	0.268272	ENSGALG00000014786|ENSGALG00000038634	http://amigo.geneontology.org/amigo/term/GO:0030183
cellular response to hypoxia	Gene Ontology	GO:0071456	2	34	0.0497745	0.268272	ENSGALG00000040755|ENSGALG00000012550	http://amigo.geneontology.org/amigo/term/GO:0071456

## Sheet: testis
#Term	Database	ID	Input number	Background number	P-Value	Corrected P-Value	Input	Hyperlink
extracellular space	Gene Ontology	GO:0005615	10	630	0.0227671	0.215536	ENSGALG00000016222|ENSGALG00000002455|ENSGALG00000024470|ENSGALG00000014501|ENSGALG00000009612|ENSGALG00000006453|ENSGALG00000011970|ENSGALG00000002329|ENSGALG00000005086|ENSGALG00000046159	http://amigo.geneontology.org/amigo/term/GO:0005615
chemical synaptic transmission	Gene Ontology	GO:0007268	6	99	0.000141675	0.0409376	ENSGALG00000009845|ENSGALG00000002015|ENSGALG00000003005|ENSGALG00000002152|ENSGALG00000014967|ENSGALG00000034436	http://amigo.geneontology.org/amigo/term/GO:0007268
synapse	Gene Ontology	GO:0045202	6	200	0.0047142	0.131643	ENSGALG00000003925|ENSGALG00000009845|ENSGALG00000002015|ENSGALG00000003005|ENSGALG00000002152|ENSGALG00000034436	http://amigo.geneontology.org/amigo/term/GO:0045202
neuronal cell body	Gene Ontology	GO:0043025	5	120	0.00256647	0.131643	ENSGALG00000008121|ENSGALG00000009612|ENSGALG00000002015|ENSGALG00000039022|ENSGALG00000015396	http://amigo.geneontology.org/amigo/term/GO:0043025
extracellular matrix	Gene Ontology	GO:0031012	5	138	0.00456798	0.131643	ENSGALG00000002455|ENSGALG00000016222|ENSGALG00000009612|ENSGALG00000011970|ENSGALG00000038364	http://amigo.geneontology.org/amigo/term/GO:0031012
axon	Gene Ontology	GO:0030424	5	150	0.00640265	0.13493	ENSGALG00000008121|ENSGALG00000009612|ENSGALG00000002015|ENSGALG00000008976|ENSGALG00000015396	http://amigo.geneontology.org/amigo/term/GO:0030424
proteolysis	Gene Ontology	GO:0006508	5	216	0.0261297	0.215536	ENSGALG00000006453|ENSGALG00000005086|ENSGALG00000000437|ENSGALG00000008976|ENSGALG00000033033	http://amigo.geneontology.org/amigo/term/GO:0006508
cell surface	Gene Ontology	GO:0009986	5	228	0.0318147	0.215536	ENSGALG00000006453|ENSGALG00000003361|ENSGALG00000034436|ENSGALG00000035266|ENSGALG00000015396	http://amigo.geneontology.org/amigo/term/GO:0009986
SNARE complex	Gene Ontology	GO:0031201	4	39	0.000303312	0.0575282	ENSGALG00000015332|ENSGALG00000012336|ENSGALG00000015413|ENSGALG00000026446	http://amigo.geneontology.org/amigo/term/GO:0031201
collagen-containing extracellular matrix	Gene Ontology	GO:0062023	4	69	0.00225001	0.131643	ENSGALG00000016478|ENSGALG00000009920|ENSGALG00000011970|ENSGALG00000009612	http://amigo.geneontology.org/amigo/term/GO:0062023
iron ion binding	Gene Ontology	GO:0005506	4	88	0.0051794	0.132256	ENSGALG00000006453|ENSGALG00000034982|ENSGALG00000006783|ENSGALG00000008121	http://amigo.geneontology.org/amigo/term/GO:0005506
positive regulation of GTPase activity	Gene Ontology	GO:0043547	4	156	0.0331186	0.215536	ENSGALG00000026263|ENSGALG00000012336|ENSGALG00000024470|ENSGALG00000002329	http://amigo.geneontology.org/amigo/term/GO:0043547
glutamatergic synapse	Gene Ontology	GO:0098978	4	174	0.0460239	0.215536	ENSGALG00000016941|ENSGALG00000015332|ENSGALG00000008976|ENSGALG00000033561	http://amigo.geneontology.org/amigo/term/GO:0098978
neuron projection	Gene Ontology	GO:0043005	4	178	0.0492237	0.215536	ENSGALG00000014967|ENSGALG00000003005|ENSGALG00000002152|ENSGALG00000015403	http://amigo.geneontology.org/amigo/term/GO:0043005
regulation of neurotransmitter secretion	Gene Ontology	GO:0046928	3	11	0.000143893	0.0409376	ENSGALG00000015332|ENSGALG00000002015|ENSGALG00000026446	http://amigo.geneontology.org/amigo/term/GO:0046928
negative regulation of cell adhesion	Gene Ontology	GO:0007162	3	22	0.000855916	0.121754	ENSGALG00000011288|ENSGALG00000046159|ENSGALG00000009612	http://amigo.geneontology.org/amigo/term/GO:0007162
neutrophil chemotaxis	Gene Ontology	GO:0030593	3	31	0.00211982	0.131643	ENSGALG00000002329|ENSGALG00000024470|ENSGALG00000009612	http://amigo.geneontology.org/amigo/term/GO:0030593
adult locomotory behavior	Gene Ontology	GO:0008344	3	35	0.00292385	0.131643	ENSGALG00000002015|ENSGALG00000042389|ENSGALG00000008976	http://amigo.geneontology.org/amigo/term/GO:0008344
nervous system process	Gene Ontology	GO:0050877	3	38	0.00363468	0.131643	ENSGALG00000003005|ENSGALG00000020505|ENSGALG00000002152	http://amigo.geneontology.org/amigo/term/GO:0050877
kinase binding	Gene Ontology	GO:0019900	3	39	0.00389299	0.131643	ENSGALG00000016342|ENSGALG00000045196|ENSGALG00000021656	http://amigo.geneontology.org/amigo/term/GO:0019900
SNARE binding	Gene Ontology	GO:0000149	3	46	0.00601412	0.13493	ENSGALG00000015332|ENSGALG00000015413|ENSGALG00000026446	http://amigo.geneontology.org/amigo/term/GO:0000149
SH3 domain binding	Gene Ontology	GO:0017124	3	51	0.0078797	0.157155	ENSGALG00000003925|ENSGALG00000011113|ENSGALG00000021656	http://amigo.geneontology.org/amigo/term/GO:0017124
cellular response to tumor necrosis factor	Gene Ontology	GO:0071356	3	54	0.00914518	0.173454	ENSGALG00000002329|ENSGALG00000024470|ENSGALG00000000172	http://amigo.geneontology.org/amigo/term/GO:0071356
regulation of membrane potential	Gene Ontology	GO:0042391	3	64	0.0141835	0.215536	ENSGALG00000003005|ENSGALG00000020505|ENSGALG00000002152	http://amigo.geneontology.org/amigo/term/GO:0042391
potassium ion transmembrane transport	Gene Ontology	GO:0071805	3	66	0.0153459	0.215536	ENSGALG00000004980|ENSGALG00000013244|ENSGALG00000016791	http://amigo.geneontology.org/amigo/term/GO:0071805
homophilic cell adhesion via plasma membrane adhesion molecules	Gene Ontology	GO:0007156	3	68	0.0165606	0.215536	ENSGALG00000003925|ENSGALG00000016941|ENSGALG00000013775	http://amigo.geneontology.org/amigo/term/GO:0007156
signaling receptor activity	Gene Ontology	GO:0038023	3	71	0.0184811	0.215536	ENSGALG00000017485|ENSGALG00000003361|ENSGALG00000034436	http://amigo.geneontology.org/amigo/term/GO:0038023
inflammatory response	Gene Ontology	GO:0006954	3	102	0.045261	0.215536	ENSGALG00000002329|ENSGALG00000017485|ENSGALG00000024470	http://amigo.geneontology.org/amigo/term/GO:0006954
regulation of synaptic vesicle fusion to presynaptic active zone membrane	Gene Ontology	GO:0031630	2	5	0.00116058	0.131643	ENSGALG00000015332|ENSGALG00000026446	http://amigo.geneontology.org/amigo/term/GO:0031630
action potential	Gene Ontology	GO:0001508	2	6	0.00153982	0.131643	ENSGALG00000009845|ENSGALG00000003005	http://amigo.geneontology.org/amigo/term/GO:0001508
positive regulation of toll-like receptor 4 signaling pathway	Gene Ontology	GO:0034145	2	7	0.00197002	0.131643	ENSGALG00000006453|ENSGALG00000021656	http://amigo.geneontology.org/amigo/term/GO:0034145
response to ATP	Gene Ontology	GO:0033198	2	10	0.00355865	0.131643	ENSGALG00000020505|ENSGALG00000013244	http://amigo.geneontology.org/amigo/term/GO:0033198
synaptic vesicle exocytosis	Gene Ontology	GO:0016079	2	10	0.00355865	0.131643	ENSGALG00000015332|ENSGALG00000026446	http://amigo.geneontology.org/amigo/term/GO:0016079
steroid biosynthetic process	Gene Ontology	GO:0006694	2	11	0.004185	0.131643	ENSGALG00000008121|ENSGALG00000003242	http://amigo.geneontology.org/amigo/term/GO:0006694
CCR chemokine receptor binding	Gene Ontology	GO:0048020	2	11	0.004185	0.131643	ENSGALG00000002329|ENSGALG00000024470	http://amigo.geneontology.org/amigo/term/GO:0048020
ankyrin binding	Gene Ontology	GO:0030506	2	12	0.00485852	0.131643	ENSGALG00000020505|ENSGALG00000016684	http://amigo.geneontology.org/amigo/term/GO:0030506
cysteine-type endopeptidase inhibitor activity	Gene Ontology	GO:0004869	2	12	0.00485852	0.131643	ENSGALG00000006453|ENSGALG00000046159	http://amigo.geneontology.org/amigo/term/GO:0004869
sarcomere	Gene Ontology	GO:0030017	2	13	0.00557847	0.132256	ENSGALG00000016342|ENSGALG00000013244	http://amigo.geneontology.org/amigo/term/GO:0030017
negative regulation of insulin secretion	Gene Ontology	GO:0046676	2	13	0.00557847	0.132256	ENSGALG00000020505|ENSGALG00000038364	http://amigo.geneontology.org/amigo/term/GO:0046676
lymphocyte chemotaxis	Gene Ontology	GO:0048247	2	14	0.00634411	0.13493	ENSGALG00000002329|ENSGALG00000024470	http://amigo.geneontology.org/amigo/term/GO:0048247
chemokine activity	Gene Ontology	GO:0008009	2	16	0.00800963	0.157155	ENSGALG00000002329|ENSGALG00000024470	http://amigo.geneontology.org/amigo/term/GO:0008009
monocyte chemotaxis	Gene Ontology	GO:0002548	2	20	0.011858	0.21085	ENSGALG00000002329|ENSGALG00000024470	http://amigo.geneontology.org/amigo/term/GO:0002548
insulin secretion	Gene Ontology	GO:0030073	2	20	0.011858	0.21085	ENSGALG00000015332|ENSGALG00000026446	http://amigo.geneontology.org/amigo/term/GO:0030073
synaptic vesicle endocytosis	Gene Ontology	GO:0048488	2	21	0.0129239	0.215536	ENSGALG00000002015|ENSGALG00000034436	http://amigo.geneontology.org/amigo/term/GO:0048488
terminal bouton	Gene Ontology	GO:0043195	2	21	0.0129239	0.215536	ENSGALG00000015332|ENSGALG00000026446	http://amigo.geneontology.org/amigo/term/GO:0043195
potassium ion import across plasma membrane	Gene Ontology	GO:1990573	2	22	0.0140299	0.215536	ENSGALG00000004945|ENSGALG00000020505	http://amigo.geneontology.org/amigo/term/GO:1990573
muscle contraction	Gene Ontology	GO:0006936	2	23	0.0151755	0.215536	ENSGALG00000016342|ENSGALG00000025842	http://amigo.geneontology.org/amigo/term/GO:0006936
cholesterol metabolic process	Gene Ontology	GO:0008203	2	24	0.0163599	0.215536	ENSGALG00000003242|ENSGALG00000034982	http://amigo.geneontology.org/amigo/term/GO:0008203
spleen development	Gene Ontology	GO:0048536	2	25	0.0175826	0.215536	ENSGALG00000030932|ENSGALG00000009612	http://amigo.geneontology.org/amigo/term/GO:0048536
synapse organization	Gene Ontology	GO:0050808	2	25	0.0175826	0.215536	ENSGALG00000002015|ENSGALG00000002455	http://amigo.geneontology.org/amigo/term/GO:0050808
neuron development	Gene Ontology	GO:0048666	2	26	0.0188429	0.215536	ENSGALG00000042389|ENSGALG00000009612	http://amigo.geneontology.org/amigo/term/GO:0048666
positive regulation of Notch signaling pathway	Gene Ontology	GO:0045747	2	26	0.0188429	0.215536	ENSGALG00000038364|ENSGALG00000009612	http://amigo.geneontology.org/amigo/term/GO:0045747
chemokine-mediated signaling pathway	Gene Ontology	GO:0070098	2	28	0.0214736	0.215536	ENSGALG00000002329|ENSGALG00000024470	http://amigo.geneontology.org/amigo/term/GO:0070098
syntaxin binding	Gene Ontology	GO:0019905	2	32	0.0271593	0.215536	ENSGALG00000012336|ENSGALG00000026446	http://amigo.geneontology.org/amigo/term/GO:0019905
cellular response to interleukin-1	Gene Ontology	GO:0071347	2	33	0.0286655	0.215536	ENSGALG00000002329|ENSGALG00000024470	http://amigo.geneontology.org/amigo/term/GO:0071347
collagen binding	Gene Ontology	GO:0005518	2	35	0.0317758	0.215536	ENSGALG00000009920|ENSGALG00000011970	http://amigo.geneontology.org/amigo/term/GO:0005518
cell-cell signaling	Gene Ontology	GO:0007267	2	35	0.0317758	0.215536	ENSGALG00000009845|ENSGALG00000014501	http://amigo.geneontology.org/amigo/term/GO:0007267
cartilage development	Gene Ontology	GO:0051216	2	36	0.0333787	0.215536	ENSGALG00000016478|ENSGALG00000009612	http://amigo.geneontology.org/amigo/term/GO:0051216
GABA-ergic synapse	Gene Ontology	GO:0098982	2	36	0.0333787	0.215536	ENSGALG00000016941|ENSGALG00000002455	http://amigo.geneontology.org/amigo/term/GO:0098982
cellular response to interferon-gamma	Gene Ontology	GO:0071346	2	38	0.0366772	0.215536	ENSGALG00000002329|ENSGALG00000024470	http://amigo.geneontology.org/amigo/term/GO:0071346
Schaffer collateral - CA1 synapse	Gene Ontology	GO:0098685	2	39	0.0383717	0.215536	ENSGALG00000015332|ENSGALG00000033561	http://amigo.geneontology.org/amigo/term/GO:0098685
modulation of chemical synaptic transmission	Gene Ontology	GO:0050804	2	42	0.0436297	0.215536	ENSGALG00000033561|ENSGALG00000034436	http://amigo.geneontology.org/amigo/term/GO:0050804
cellular response to muramyl dipeptide	Gene Ontology	GO:0071225	1	5	0.0445444	0.215536	ENSGALG00000021656	http://amigo.geneontology.org/amigo/term/GO:0071225
positive regulation of CREB transcription factor activity	Gene Ontology	GO:0032793	1	5	0.0445444	0.215536	ENSGALG00000015396	http://amigo.geneontology.org/amigo/term/GO:0032793
potassium channel activity	Gene Ontology	GO:0005267	1	5	0.0445444	0.215536	ENSGALG00000013244	http://amigo.geneontology.org/amigo/term/GO:0005267
peptidase inhibitor activity	Gene Ontology	GO:0030414	1	5	0.0445444	0.215536	ENSGALG00000035266	http://amigo.geneontology.org/amigo/term/GO:0030414
aspartate metabolic process	Gene Ontology	GO:0006531	1	5	0.0445444	0.215536	ENSGALG00000023689	http://amigo.geneontology.org/amigo/term/GO:0006531
behavioral response to nicotine	Gene Ontology	GO:0035095	1	5	0.0445444	0.215536	ENSGALG00000003005	http://amigo.geneontology.org/amigo/term/GO:0035095
oxidative demethylation	Gene Ontology	GO:0070989	1	5	0.0445444	0.215536	ENSGALG00000010592	http://amigo.geneontology.org/amigo/term/GO:0070989
type B pancreatic cell proliferation	Gene Ontology	GO:0044342	1	5	0.0445444	0.215536	ENSGALG00000038364	http://amigo.geneontology.org/amigo/term/GO:0044342
Peyer's patch development	Gene Ontology	GO:0048541	1	5	0.0445444	0.215536	ENSGALG00000030932	http://amigo.geneontology.org/amigo/term/GO:0048541
positive regulation of cardioblast differentiation	Gene Ontology	GO:0051891	1	5	0.0445444	0.215536	ENSGALG00000009612	http://amigo.geneontology.org/amigo/term/GO:0051891
multivesicular body membrane	Gene Ontology	GO:0032585	1	5	0.0445444	0.215536	ENSGALG00000045196	http://amigo.geneontology.org/amigo/term/GO:0032585
positive regulation of skeletal muscle fiber development	Gene Ontology	GO:0048743	1	5	0.0445444	0.215536	ENSGALG00000000172	http://amigo.geneontology.org/amigo/term/GO:0048743
ammonium transmembrane transport	Gene Ontology	GO:0072488	1	5	0.0445444	0.215536	ENSGALG00000016684	http://amigo.geneontology.org/amigo/term/GO:0072488
salivary gland morphogenesis	Gene Ontology	GO:0007435	1	5	0.0445444	0.215536	ENSGALG00000009612	http://amigo.geneontology.org/amigo/term/GO:0007435
regulation of B cell differentiation	Gene Ontology	GO:0045577	1	5	0.0445444	0.215536	ENSGALG00000013481	http://amigo.geneontology.org/amigo/term/GO:0045577
negative regulation of T cell activation	Gene Ontology	GO:0050868	1	5	0.0445444	0.215536	ENSGALG00000021656	http://amigo.geneontology.org/amigo/term/GO:0050868
CD4-positive, alpha-beta T cell differentiation	Gene Ontology	GO:0043367	1	5	0.0445444	0.215536	ENSGALG00000030932	http://amigo.geneontology.org/amigo/term/GO:0043367
cardiac conduction	Gene Ontology	GO:0061337	1	5	0.0445444	0.215536	ENSGALG00000013244	http://amigo.geneontology.org/amigo/term/GO:0061337
regulation of smooth muscle contraction	Gene Ontology	GO:0006940	1	5	0.0445444	0.215536	ENSGALG00000003005	http://amigo.geneontology.org/amigo/term/GO:0006940
presynaptic membrane assembly	Gene Ontology	GO:0097105	1	5	0.0445444	0.215536	ENSGALG00000034436	http://amigo.geneontology.org/amigo/term/GO:0097105
regulation of skeletal muscle satellite cell proliferation	Gene Ontology	GO:0014842	1	5	0.0445444	0.215536	ENSGALG00000000172	http://amigo.geneontology.org/amigo/term/GO:0014842
positive regulation of ossification	Gene Ontology	GO:0045778	1	5	0.0445444	0.215536	ENSGALG00000009612	http://amigo.geneontology.org/amigo/term/GO:0045778
cuprous ion binding	Gene Ontology	GO:1903136	1	5	0.0445444	0.215536	ENSGALG00000002015	http://amigo.geneontology.org/amigo/term/GO:1903136
serotonin metabolic process	Gene Ontology	GO:0042428	1	5	0.0445444	0.215536	ENSGALG00000039022	http://amigo.geneontology.org/amigo/term/GO:0042428
regulation of neurotransmitter receptor activity	Gene Ontology	GO:0099601	1	5	0.0445444	0.215536	ENSGALG00000012470	http://amigo.geneontology.org/amigo/term/GO:0099601
retinoid metabolic process	Gene Ontology	GO:0001523	1	5	0.0445444	0.215536	ENSGALG00000015147	http://amigo.geneontology.org/amigo/term/GO:0001523
endothelial cell activation	Gene Ontology	GO:0042118	1	5	0.0445444	0.215536	ENSGALG00000009612	http://amigo.geneontology.org/amigo/term/GO:0042118
DNA catabolic process, endonucleolytic	Gene Ontology	GO:0000737	1	5	0.0445444	0.215536	ENSGALG00000005688	http://amigo.geneontology.org/amigo/term/GO:0000737

## Sheet: hypothalamus
#Term	Database	ID	Input number	Background number	P-Value	Corrected P-Value	Input	Hyperlink
integral component of plasma membrane	Gene Ontology	GO:0005887	26	559	2.0352e-07	9.73843e-05	ENSGALG00000008055|ENSGALG00000009640|ENSGALG00000020143|ENSGALG00000034751|ENSGALG00000014042|ENSGALG00000015336|ENSGALG00000012181|ENSGALG00000038405|ENSGALG00000026862|ENSGALG00000008442|ENSGALG00000039978|ENSGALG00000003285|ENSGALG00000037740|ENSGALG00000007794|ENSGALG00000015269|ENSGALG00000012298|ENSGALG00000016297|ENSGALG00000015079|ENSGALG00000029170|ENSGALG00000015776|ENSGALG00000003879|…	http://amigo.geneontology.org/amigo/term/GO:0005887
positive regulation of transcription by RNA polymerase II	Gene Ontology	GO:0045944	22	672	0.000321573	0.0279768	ENSGALG00000030237|ENSGALG00000015150|ENSGALG00000035751|ENSGALG00000028817|ENSGALG00000023420|ENSGALG00000019842|ENSGALG00000039118|ENSGALG00000042389|ENSGALG00000041626|ENSGALG00000003928|ENSGALG00000030889|ENSGALG00000032259|ENSGALG00000029270|ENSGALG00000016774|ENSGALG00000026264|ENSGALG00000040069|ENSGALG00000031862|ENSGALG00000040582|ENSGALG00000003424|ENSGALG00000002223|ENSGALG00000008883|…	http://amigo.geneontology.org/amigo/term/GO:0045944
RNA polymerase II cis-regulatory region sequence-specific DNA binding	Gene Ontology	GO:0000978	18	354	5.46859e-06	0.00130836	ENSGALG00000030237|ENSGALG00000039118|ENSGALG00000015150|ENSGALG00000029270|ENSGALG00000016774|ENSGALG00000026264|ENSGALG00000032259|ENSGALG00000003928|ENSGALG00000009302|ENSGALG00000035751|ENSGALG00000008883|ENSGALG00000030889|ENSGALG00000043219|ENSGALG00000031862|ENSGALG00000028817|ENSGALG00000023420|ENSGALG00000042389|ENSGALG00000041626	http://amigo.geneontology.org/amigo/term/GO:0000978
DNA-binding transcription factor activity, RNA polymerase II-specific	Gene Ontology	GO:0000981	17	244	1.70599e-07	9.73843e-05	ENSGALG00000033391|ENSGALG00000034889|ENSGALG00000019842|ENSGALG00000029270|ENSGALG00000030822|ENSGALG00000003424|ENSGALG00000040582|ENSGALG00000016774|ENSGALG00000003928|ENSGALG00000002223|ENSGALG00000030237|ENSGALG00000030889|ENSGALG00000025817|ENSGALG00000043219|ENSGALG00000042389|ENSGALG00000037352|ENSGALG00000032259	http://amigo.geneontology.org/amigo/term/GO:0000981
DNA-binding transcription activator activity, RNA polymerase II-specific	Gene Ontology	GO:0001228	17	274	7.92936e-07	0.000252947	ENSGALG00000030237|ENSGALG00000039118|ENSGALG00000015150|ENSGALG00000029270|ENSGALG00000008883|ENSGALG00000003424|ENSGALG00000041626|ENSGALG00000026264|ENSGALG00000003928|ENSGALG00000035751|ENSGALG00000012973|ENSGALG00000040069|ENSGALG00000043219|ENSGALG00000031862|ENSGALG00000028817|ENSGALG00000023420|ENSGALG00000032259	http://amigo.geneontology.org/amigo/term/GO:0001228
extracellular space	Gene Ontology	GO:0005615	16	630	0.0207907	0.165427	ENSGALG00000012420|ENSGALG00000006217|ENSGALG00000013168|ENSGALG00000010259|ENSGALG00000013273|ENSGALG00000007367|ENSGALG00000000364|ENSGALG00000037675|ENSGALG00000034067|ENSGALG00000019555|ENSGALG00000029788|ENSGALG00000005554|ENSGALG00000008980|ENSGALG00000000556|ENSGALG00000006054|ENSGALG00000011970	http://amigo.geneontology.org/amigo/term/GO:0005615
signal transduction	Gene Ontology	GO:0007165	15	293	3.16989e-05	0.00379198	ENSGALG00000005554|ENSGALG00000020143|ENSGALG00000013168|ENSGALG00000029270|ENSGALG00000013273|ENSGALG00000016565|ENSGALG00000006054|ENSGALG00000007222|ENSGALG00000015336|ENSGALG00000000364|ENSGALG00000029788|ENSGALG00000012542|ENSGALG00000000556|ENSGALG00000008442|ENSGALG00000015776	http://amigo.geneontology.org/amigo/term/GO:0007165
protein homodimerization activity	Gene Ontology	GO:0042803	14	395	0.00201963	0.0731488	ENSGALG00000013085|ENSGALG00000006217|ENSGALG00000008442|ENSGALG00000014843|ENSGALG00000010331|ENSGALG00000030988|ENSGALG00000001926|ENSGALG00000037286|ENSGALG00000012200|ENSGALG00000005554|ENSGALG00000008883|ENSGALG00000038405|ENSGALG00000013183|ENSGALG00000039978	http://amigo.geneontology.org/amigo/term/GO:0042803
regulation of transcription by RNA polymerase II	Gene Ontology	GO:0006357	13	345	0.00173483	0.0731488	ENSGALG00000033391|ENSGALG00000034889|ENSGALG00000019842|ENSGALG00000043219|ENSGALG00000030822|ENSGALG00000016774|ENSGALG00000002223|ENSGALG00000009302|ENSGALG00000030237|ENSGALG00000040069|ENSGALG00000030889|ENSGALG00000025817|ENSGALG00000042389	http://amigo.geneontology.org/amigo/term/GO:0006357
neuron projection	Gene Ontology	GO:0043005	12	178	1.6158e-05	0.00293786	ENSGALG00000008055|ENSGALG00000029170|ENSGALG00000020143|ENSGALG00000015269|ENSGALG00000015776|ENSGALG00000016565|ENSGALG00000017238|ENSGALG00000013604|ENSGALG00000015336|ENSGALG00000003560|ENSGALG00000031862|ENSGALG00000008442	http://amigo.geneontology.org/amigo/term/GO:0043005
calcium ion binding	Gene Ontology	GO:0005509	12	378	0.00947005	0.123185	ENSGALG00000003285|ENSGALG00000006217|ENSGALG00000008055|ENSGALG00000010258|ENSGALG00000006725|ENSGALG00000008980|ENSGALG00000041094|ENSGALG00000037286|ENSGALG00000004357|ENSGALG00000038405|ENSGALG00000002132|ENSGALG00000029494	http://amigo.geneontology.org/amigo/term/GO:0005509
axon	Gene Ontology	GO:0030424	10	150	9.07977e-05	0.00868934	ENSGALG00000008055|ENSGALG00000010331|ENSGALG00000008085|ENSGALG00000000317|ENSGALG00000015336|ENSGALG00000041094|ENSGALG00000040436|ENSGALG00000029788|ENSGALG00000007794|ENSGALG00000011040	http://amigo.geneontology.org/amigo/term/GO:0030424
G protein-coupled receptor activity	Gene Ontology	GO:0004930	9	163	0.000753238	0.0450531	ENSGALG00000009640|ENSGALG00000015269|ENSGALG00000032087|ENSGALG00000016297|ENSGALG00000009684|ENSGALG00000037740|ENSGALG00000007794|ENSGALG00000038405|ENSGALG00000029170	http://amigo.geneontology.org/amigo/term/GO:0004930
DNA-binding transcription factor activity	Gene Ontology	GO:0003700	9	188	0.00194474	0.0731488	ENSGALG00000030237|ENSGALG00000012973|ENSGALG00000031423|ENSGALG00000016774|ENSGALG00000026264|ENSGALG00000008883|ENSGALG00000043219|ENSGALG00000031862|ENSGALG00000023420	http://amigo.geneontology.org/amigo/term/GO:0003700
synapse	Gene Ontology	GO:0045202	9	200	0.00289873	0.0749753	ENSGALG00000008055|ENSGALG00000009640|ENSGALG00000020143|ENSGALG00000015776|ENSGALG00000016565|ENSGALG00000015336|ENSGALG00000040436|ENSGALG00000012542|ENSGALG00000031450	http://amigo.geneontology.org/amigo/term/GO:0045202
transcription regulator complex	Gene Ontology	GO:0005667	8	142	0.00130461	0.0649214	ENSGALG00000030237|ENSGALG00000037352|ENSGALG00000016774|ENSGALG00000003928|ENSGALG00000041626|ENSGALG00000008883|ENSGALG00000019842|ENSGALG00000032259	http://amigo.geneontology.org/amigo/term/GO:0005667
RNA polymerase II transcription regulatory region sequence-specific DNA binding	Gene Ontology	GO:0000977	8	172	0.00405543	0.0946597	ENSGALG00000030822|ENSGALG00000003424|ENSGALG00000003928|ENSGALG00000002223|ENSGALG00000040069|ENSGALG00000025817|ENSGALG00000019842|ENSGALG00000040582	http://amigo.geneontology.org/amigo/term/GO:0000977
hormone activity	Gene Ontology	GO:0005179	7	52	1.84192e-05	0.00293786	ENSGALG00000005554|ENSGALG00000013168|ENSGALG00000000364|ENSGALG00000007222|ENSGALG00000006054|ENSGALG00000029788|ENSGALG00000000556	http://amigo.geneontology.org/amigo/term/GO:0005179
locomotory behavior	Gene Ontology	GO:0007626	7	55	2.56223e-05	0.00350294	ENSGALG00000012542|ENSGALG00000015269|ENSGALG00000003424|ENSGALG00000041626|ENSGALG00000017238|ENSGALG00000009289|ENSGALG00000008456	http://amigo.geneontology.org/amigo/term/GO:0007626
neuron differentiation	Gene Ontology	GO:0030182	7	66	7.44907e-05	0.00792085	ENSGALG00000003424|ENSGALG00000003928|ENSGALG00000002223|ENSGALG00000009302|ENSGALG00000040069|ENSGALG00000042389|ENSGALG00000040582	http://amigo.geneontology.org/amigo/term/GO:0030182
sequence-specific DNA binding	Gene Ontology	GO:0043565	7	146	0.00603341	0.101698	ENSGALG00000030237|ENSGALG00000012973|ENSGALG00000031423|ENSGALG00000037352|ENSGALG00000026264|ENSGALG00000031862|ENSGALG00000042389	http://amigo.geneontology.org/amigo/term/GO:0043565
G protein-coupled receptor signaling pathway	Gene Ontology	GO:0007186	7	186	0.0198163	0.164906	ENSGALG00000009684|ENSGALG00000016297|ENSGALG00000015150|ENSGALG00000037740|ENSGALG00000012181|ENSGALG00000038405|ENSGALG00000010769	http://amigo.geneontology.org/amigo/term/GO:0007186
negative regulation of transcription, DNA-templated	Gene Ontology	GO:0045892	7	192	0.022981	0.178393	ENSGALG00000030237|ENSGALG00000005554|ENSGALG00000029270|ENSGALG00000032259|ENSGALG00000002223|ENSGALG00000008883|ENSGALG00000037352	http://amigo.geneontology.org/amigo/term/GO:0045892
sodium ion transmembrane transport	Gene Ontology	GO:0035725	6	66	0.000529146	0.038642	ENSGALG00000004945|ENSGALG00000007409|ENSGALG00000005672|ENSGALG00000006490|ENSGALG00000011040|ENSGALG00000003560	http://amigo.geneontology.org/amigo/term/GO:0035725
postsynaptic membrane	Gene Ontology	GO:0045211	6	67	0.000569861	0.038642	ENSGALG00000009640|ENSGALG00000016565|ENSGALG00000001512|ENSGALG00000015336|ENSGALG00000008926|ENSGALG00000012322	http://amigo.geneontology.org/amigo/term/GO:0045211
neuropeptide signaling pathway	Gene Ontology	GO:0007218	6	74	0.000927319	0.0493024	ENSGALG00000029170|ENSGALG00000035191|ENSGALG00000016297|ENSGALG00000037740|ENSGALG00000015269|ENSGALG00000008442	http://amigo.geneontology.org/amigo/term/GO:0007218
apical plasma membrane	Gene Ontology	GO:0016324	6	132	0.0135822	0.137901	ENSGALG00000003285|ENSGALG00000013085|ENSGALG00000012298|ENSGALG00000004945|ENSGALG00000026862|ENSGALG00000031450	http://amigo.geneontology.org/amigo/term/GO:0016324
dendrite	Gene Ontology	GO:0030425	6	149	0.0227362	0.178348	ENSGALG00000009640|ENSGALG00000010331|ENSGALG00000001512|ENSGALG00000015336|ENSGALG00000007794|ENSGALG00000008456	http://amigo.geneontology.org/amigo/term/GO:0030425
neurotransmitter receptor activity	Gene Ontology	GO:0030594	5	57	0.00179927	0.0731488	ENSGALG00000009640|ENSGALG00000016565|ENSGALG00000020143|ENSGALG00000015776|ENSGALG00000015336	http://amigo.geneontology.org/amigo/term/GO:0030594
response to bacterium	Gene Ontology	GO:0009617	5	59	0.00207249	0.0731488	ENSGALG00000003446|ENSGALG00000009276|ENSGALG00000005554|ENSGALG00000015079|ENSGALG00000037286	http://amigo.geneontology.org/amigo/term/GO:0009617
adenylate cyclase-activating G protein-coupled receptor signaling pathway	Gene Ontology	GO:0007189	5	62	0.00253744	0.0749753	ENSGALG00000009684|ENSGALG00000006054|ENSGALG00000010572|ENSGALG00000032087|ENSGALG00000013604	http://amigo.geneontology.org/amigo/term/GO:0007189
ion transmembrane transport	Gene Ontology	GO:0034220	5	63	0.002708	0.0749753	ENSGALG00000016565|ENSGALG00000020143|ENSGALG00000004357|ENSGALG00000015776|ENSGALG00000015336	http://amigo.geneontology.org/amigo/term/GO:0034220
regulation of membrane potential	Gene Ontology	GO:0042391	5	64	0.00288672	0.0749753	ENSGALG00000012298|ENSGALG00000016565|ENSGALG00000020143|ENSGALG00000015776|ENSGALG00000015336	http://amigo.geneontology.org/amigo/term/GO:0042391
visual perception	Gene Ontology	GO:0007601	5	77	0.00605199	0.101698	ENSGALG00000012181|ENSGALG00000005752|ENSGALG00000037352|ENSGALG00000031450|ENSGALG00000015776	http://amigo.geneontology.org/amigo/term/GO:0007601
lysosomal membrane	Gene Ontology	GO:0005765	5	86	0.0093221	0.123185	ENSGALG00000012298|ENSGALG00000004357|ENSGALG00000008918|ENSGALG00000031450|ENSGALG00000024031	http://amigo.geneontology.org/amigo/term/GO:0005765
axon guidance	Gene Ontology	GO:0007411	5	98	0.015341	0.148296	ENSGALG00000003424|ENSGALG00000030822|ENSGALG00000013085|ENSGALG00000029270|ENSGALG00000026214	http://amigo.geneontology.org/amigo/term/GO:0007411
chemical synaptic transmission	Gene Ontology	GO:0007268	5	99	0.0159367	0.149002	ENSGALG00000009640|ENSGALG00000016565|ENSGALG00000020143|ENSGALG00000015776|ENSGALG00000015336	http://amigo.geneontology.org/amigo/term/GO:0007268
anatomical structure morphogenesis	Gene Ontology	GO:0009653	4	24	0.000605675	0.038642	ENSGALG00000030237|ENSGALG00000035751|ENSGALG00000037352|ENSGALG00000030889	http://amigo.geneontology.org/amigo/term/GO:0009653
phosphatidylserine binding	Gene Ontology	GO:0001786	4	34	0.00195625	0.0731488	ENSGALG00000008055|ENSGALG00000041094|ENSGALG00000004357|ENSGALG00000010331	http://amigo.geneontology.org/amigo/term/GO:0001786
negative regulation of neuron differentiation	Gene Ontology	GO:0045665	4	36	0.0023695	0.0731488	ENSGALG00000033391|ENSGALG00000003424|ENSGALG00000041626|ENSGALG00000032259	http://amigo.geneontology.org/amigo/term/GO:0045665
GABA-ergic synapse	Gene Ontology	GO:0098982	4	36	0.0023695	0.0731488	ENSGALG00000007794|ENSGALG00000001512|ENSGALG00000013085|ENSGALG00000006725	http://amigo.geneontology.org/amigo/term/GO:0098982
nervous system process	Gene Ontology	GO:0050877	4	38	0.00283917	0.0749753	ENSGALG00000016565|ENSGALG00000020143|ENSGALG00000015776|ENSGALG00000015336	http://amigo.geneontology.org/amigo/term/GO:0050877
photoreceptor outer segment	Gene Ontology	GO:0001750	4	38	0.00283917	0.0749753	ENSGALG00000038084|ENSGALG00000012181|ENSGALG00000005752|ENSGALG00000031450	http://amigo.geneontology.org/amigo/term/GO:0001750
voltage-gated potassium channel complex	Gene Ontology	GO:0008076	4	39	0.0030963	0.0759784	ENSGALG00000031449|ENSGALG00000002132|ENSGALG00000001512|ENSGALG00000004074	http://amigo.geneontology.org/amigo/term/GO:0008076
pyridoxal phosphate binding	Gene Ontology	GO:0030170	4	44	0.0046223	0.0986229	ENSGALG00000040436|ENSGALG00000034070|ENSGALG00000009037|ENSGALG00000013094	http://amigo.geneontology.org/amigo/term/GO:0030170
regulation of ion transmembrane transport	Gene Ontology	GO:0034765	4	48	0.00615663	0.101698	ENSGALG00000011040|ENSGALG00000031449|ENSGALG00000001512|ENSGALG00000008456	http://amigo.geneontology.org/amigo/term/GO:0034765
dendritic spine	Gene Ontology	GO:0043197	4	60	0.0126832	0.137901	ENSGALG00000013085|ENSGALG00000001727|ENSGALG00000001512|ENSGALG00000004657	http://amigo.geneontology.org/amigo/term/GO:0043197
neuron migration	Gene Ontology	GO:0001764	4	64	0.0155678	0.148984	ENSGALG00000030822|ENSGALG00000029788|ENSGALG00000040069|ENSGALG00000029270	http://amigo.geneontology.org/amigo/term/GO:0001764
protein homooligomerization	Gene Ontology	GO:0051260	4	65	0.0163482	0.149002	ENSGALG00000031449|ENSGALG00000012322|ENSGALG00000001512|ENSGALG00000004074	http://amigo.geneontology.org/amigo/term/GO:0051260
chloride transmembrane transport	Gene Ontology	GO:1902476	4	67	0.0179816	0.15783	ENSGALG00000004945|ENSGALG00000020143|ENSGALG00000015776|ENSGALG00000039978	http://amigo.geneontology.org/amigo/term/GO:1902476
anterior/posterior pattern specification	Gene Ontology	GO:0009952	4	69	0.0197131	0.164906	ENSGALG00000009302|ENSGALG00000023420|ENSGALG00000043219|ENSGALG00000028817	http://amigo.geneontology.org/amigo/term/GO:0009952
collagen-containing extracellular matrix	Gene Ontology	GO:0062023	4	69	0.0197131	0.164906	ENSGALG00000037675|ENSGALG00000011970|ENSGALG00000008980|ENSGALG00000034067	http://amigo.geneontology.org/amigo/term/GO:0062023
basolateral plasma membrane	Gene Ontology	GO:0016323	4	77	0.0276473	0.194547	ENSGALG00000012298|ENSGALG00000026862|ENSGALG00000010769|ENSGALG00000039978	http://amigo.geneontology.org/amigo/term/GO:0016323
brain development	Gene Ontology	GO:0007420	4	81	0.0322338	0.215718	ENSGALG00000039118|ENSGALG00000041626|ENSGALG00000032259|ENSGALG00000009302	http://amigo.geneontology.org/amigo/term/GO:0007420
response to pain	Gene Ontology	GO:0048265	3	9	0.000555682	0.038642	ENSGALG00000003560|ENSGALG00000008456|ENSGALG00000034751	http://amigo.geneontology.org/amigo/term/GO:0048265
dopaminergic neuron differentiation	Gene Ontology	GO:0071542	3	11	0.000900442	0.0493024	ENSGALG00000010572|ENSGALG00000030889|ENSGALG00000031423	http://amigo.geneontology.org/amigo/term/GO:0071542
voltage-gated sodium channel complex	Gene Ontology	GO:0001518	3	13	0.00135677	0.0649214	ENSGALG00000011040|ENSGALG00000006490|ENSGALG00000007409	http://amigo.geneontology.org/amigo/term/GO:0001518
embryonic pattern specification	Gene Ontology	GO:0009880	3	15	0.00193635	0.0731488	ENSGALG00000015845|ENSGALG00000039118|ENSGALG00000041626	http://amigo.geneontology.org/amigo/term/GO:0009880
pituitary gland development	Gene Ontology	GO:0021983	3	16	0.00227567	0.0731488	ENSGALG00000030237|ENSGALG00000032259|ENSGALG00000003928	http://amigo.geneontology.org/amigo/term/GO:0021983
neuropeptide hormone activity	Gene Ontology	GO:0005184	3	16	0.00227567	0.0731488	ENSGALG00000029788|ENSGALG00000013604|ENSGALG00000013273	http://amigo.geneontology.org/amigo/term/GO:0005184
regulation of dopamine secretion	Gene Ontology	GO:0014059	3	18	0.00305936	0.0759784	ENSGALG00000008055|ENSGALG00000007794|ENSGALG00000041094	http://amigo.geneontology.org/amigo/term/GO:0014059
eye development	Gene Ontology	GO:0001654	3	23	0.00567924	0.101698	ENSGALG00000039118|ENSGALG00000041626|ENSGALG00000032259	http://amigo.geneontology.org/amigo/term/GO:0001654
positive regulation of multicellular organism growth	Gene Ontology	GO:0040018	3	23	0.00567924	0.101698	ENSGALG00000037286|ENSGALG00000007794|ENSGALG00000010572	http://amigo.geneontology.org/amigo/term/GO:0040018
regulation of heart rate by cardiac conduction	Gene Ontology	GO:0086091	3	24	0.00632353	0.101698	ENSGALG00000001512|ENSGALG00000006490|ENSGALG00000007409	http://amigo.geneontology.org/amigo/term/GO:0086091
presynaptic membrane	Gene Ontology	GO:0042734	3	27	0.00851001	0.119766	ENSGALG00000012322|ENSGALG00000003560|ENSGALG00000008926	http://amigo.geneontology.org/amigo/term/GO:0042734
regulation of blood pressure	Gene Ontology	GO:0008217	3	28	0.00932531	0.123185	ENSGALG00000000556|ENSGALG00000007222|ENSGALG00000008456	http://amigo.geneontology.org/amigo/term/GO:0008217
epithelial cell differentiation	Gene Ontology	GO:0030855	3	31	0.0120374	0.137901	ENSGALG00000037286|ENSGALG00000015079|ENSGALG00000003285	http://amigo.geneontology.org/amigo/term/GO:0030855
calcium-dependent phospholipid binding	Gene Ontology	GO:0005544	3	32	0.0130315	0.137901	ENSGALG00000008055|ENSGALG00000004357|ENSGALG00000041094	http://amigo.geneontology.org/amigo/term/GO:0005544
voltage-gated potassium channel activity	Gene Ontology	GO:0005249	3	32	0.0130315	0.137901	ENSGALG00000031449|ENSGALG00000001512|ENSGALG00000004074	http://amigo.geneontology.org/amigo/term/GO:0005249
synaptic vesicle membrane	Gene Ontology	GO:0030672	3	34	0.0151565	0.148008	ENSGALG00000009289|ENSGALG00000030054|ENSGALG00000041094	http://amigo.geneontology.org/amigo/term/GO:0030672
axonogenesis	Gene Ontology	GO:0007409	3	35	0.0162879	0.149002	ENSGALG00000033391|ENSGALG00000029788|ENSGALG00000007794	http://amigo.geneontology.org/amigo/term/GO:0007409
memory	Gene Ontology	GO:0007613	3	35	0.0162879	0.149002	ENSGALG00000003424|ENSGALG00000006217|ENSGALG00000008434	http://amigo.geneontology.org/amigo/term/GO:0007613
cartilage development	Gene Ontology	GO:0051216	3	36	0.0174656	0.157685	ENSGALG00000030237|ENSGALG00000023420|ENSGALG00000043219	http://amigo.geneontology.org/amigo/term/GO:0051216
adenylate cyclase-modulating G protein-coupled receptor signaling pathway	Gene Ontology	GO:0007188	3	41	0.0240508	0.181233	ENSGALG00000038084|ENSGALG00000005259|ENSGALG00000007794	http://amigo.geneontology.org/amigo/term/GO:0007188
negative regulation of DNA-binding transcription factor activity	Gene Ontology	GO:0043433	3	42	0.0255074	0.185597	ENSGALG00000012973|ENSGALG00000008883|ENSGALG00000030889	http://amigo.geneontology.org/amigo/term/GO:0043433
serine-type endopeptidase inhibitor activity	Gene Ontology	GO:0004867	3	45	0.030156	0.206138	ENSGALG00000007367|ENSGALG00000010259|ENSGALG00000019555	http://amigo.geneontology.org/amigo/term/GO:0004867
SNARE binding	Gene Ontology	GO:0000149	3	46	0.031798	0.21513	ENSGALG00000008055|ENSGALG00000001702|ENSGALG00000041094	http://amigo.geneontology.org/amigo/term/GO:0000149
positive regulation of cold-induced thermogenesis	Gene Ontology	GO:0120162	3	47	0.033486	0.222543	ENSGALG00000003446|ENSGALG00000005554|ENSGALG00000010572	http://amigo.geneontology.org/amigo/term/GO:0120162
negative regulation of inflammatory response	Gene Ontology	GO:0050728	3	48	0.0352198	0.227739	ENSGALG00000005554|ENSGALG00000029270|ENSGALG00000015833	http://amigo.geneontology.org/amigo/term/GO:0050728
carbohydrate binding	Gene Ontology	GO:0030246	3	50	0.0388239	0.241263	ENSGALG00000012420|ENSGALG00000004657|ENSGALG00000006725	http://amigo.geneontology.org/amigo/term/GO:0030246
basement membrane	Gene Ontology	GO:0005604	3	50	0.0388239	0.241263	ENSGALG00000008980|ENSGALG00000010259|ENSGALG00000006725	http://amigo.geneontology.org/amigo/term/GO:0005604
male gonad development	Gene Ontology	GO:0008584	3	51	0.0406937	0.250476	ENSGALG00000012973|ENSGALG00000029270|ENSGALG00000002223	http://amigo.geneontology.org/amigo/term/GO:0008584
Notch signaling pathway	Gene Ontology	GO:0007219	3	55	0.0486181	0.280286	ENSGALG00000015845|ENSGALG00000019719|ENSGALG00000023420	http://amigo.geneontology.org/amigo/term/GO:0007219
retinal cone cell development	Gene Ontology	GO:0046549	2	5	0.00397869	0.0946597	ENSGALG00000038084|ENSGALG00000015150	http://amigo.geneontology.org/amigo/term/GO:0046549
xenobiotic transmembrane transporter activity	Gene Ontology	GO:0042910	2	6	0.00525577	0.0986229	ENSGALG00000009289|ENSGALG00000037828	http://amigo.geneontology.org/amigo/term/GO:0042910
ureter morphogenesis	Gene Ontology	GO:0072197	2	6	0.00525577	0.0986229	ENSGALG00000009302|ENSGALG00000029270	http://amigo.geneontology.org/amigo/term/GO:0072197
replicative senescence	Gene Ontology	GO:0090399	2	6	0.00525577	0.0986229	ENSGALG00000010331|ENSGALG00000013183	http://amigo.geneontology.org/amigo/term/GO:0090399
spinal cord motor neuron cell fate specification	Gene Ontology	GO:0021520	2	6	0.00525577	0.0986229	ENSGALG00000033391|ENSGALG00000003928	http://amigo.geneontology.org/amigo/term/GO:0021520
glycoprotein catabolic process	Gene Ontology	GO:0006516	2	6	0.00525577	0.0986229	ENSGALG00000006361|ENSGALG00000004657	http://amigo.geneontology.org/amigo/term/GO:0006516
dense core granule	Gene Ontology	GO:0031045	2	6	0.00525577	0.0986229	ENSGALG00000041094|ENSGALG00000013273	http://amigo.geneontology.org/amigo/term/GO:0031045
xenobiotic transport	Gene Ontology	GO:0042908	2	6	0.00525577	0.0986229	ENSGALG00000009289|ENSGALG00000037828	http://amigo.geneontology.org/amigo/term/GO:0042908
epithelial cell development	Gene Ontology	GO:0002064	2	6	0.00525577	0.0986229	ENSGALG00000035751|ENSGALG00000012973	http://amigo.geneontology.org/amigo/term/GO:0002064
alpha-N-acetylneuraminate alpha-2,8-sialyltransferase activity	Gene Ontology	GO:0003828	2	6	0.00525577	0.0986229	ENSGALG00000008671|ENSGALG00000006882	http://amigo.geneontology.org/amigo/term/GO:0003828
regulation of calcium ion transport	Gene Ontology	GO:0051924	2	7	0.00669487	0.101698	ENSGALG00000038405|ENSGALG00000008456	http://amigo.geneontology.org/amigo/term/GO:0051924
carboxylic acid metabolic process	Gene Ontology	GO:0019752	2	7	0.00669487	0.101698	ENSGALG00000040436|ENSGALG00000034070	http://amigo.geneontology.org/amigo/term/GO:0019752
ganglioside biosynthetic process	Gene Ontology	GO:0001574	2	7	0.00669487	0.101698	ENSGALG00000008671|ENSGALG00000006882	http://amigo.geneontology.org/amigo/term/GO:0001574
dopaminergic synapse	Gene Ontology	GO:0098691	2	7	0.00669487	0.101698	ENSGALG00000007794|ENSGALG00000009289	http://amigo.geneontology.org/amigo/term/GO:0098691
endothelial cell morphogenesis	Gene Ontology	GO:0001886	2	7	0.00669487	0.101698	ENSGALG00000000364|ENSGALG00000010259	http://amigo.geneontology.org/amigo/term/GO:0001886
peptide hormone receptor binding	Gene Ontology	GO:0051428	2	7	0.00669487	0.101698	ENSGALG00000029788|ENSGALG00000013604	http://amigo.geneontology.org/amigo/term/GO:0051428
cardiac muscle cell action potential involved in contraction	Gene Ontology	GO:0086002	2	8	0.00829121	0.118428	ENSGALG00000006490|ENSGALG00000007409	http://amigo.geneontology.org/amigo/term/GO:0086002
positive regulation of sodium ion transport	Gene Ontology	GO:0010765	2	8	0.00829121	0.118428	ENSGALG00000006490|ENSGALG00000007409	http://amigo.geneontology.org/amigo/term/GO:0010765
regulation of blood vessel diameter	Gene Ontology	GO:0097746	2	8	0.00829121	0.118428	ENSGALG00000000556|ENSGALG00000007222	http://amigo.geneontology.org/amigo/term/GO:0097746
positive regulation of heart rate	Gene Ontology	GO:0010460	2	8	0.00829121	0.118428	ENSGALG00000012200|ENSGALG00000006490	http://amigo.geneontology.org/amigo/term/GO:0010460
acetylcholine receptor activity	Gene Ontology	GO:0015464	2	9	0.0100401	0.123185	ENSGALG00000016565|ENSGALG00000015336	http://amigo.geneontology.org/amigo/term/GO:0015464
response to tumor necrosis factor	Gene Ontology	GO:0034612	2	9	0.0100401	0.123185	ENSGALG00000012200|ENSGALG00000005554	http://amigo.geneontology.org/amigo/term/GO:0034612
cell proliferation in forebrain	Gene Ontology	GO:0021846	2	9	0.0100401	0.123185	ENSGALG00000009302|ENSGALG00000032259	http://amigo.geneontology.org/amigo/term/GO:0021846
cerebellum development	Gene Ontology	GO:0021549	2	9	0.0100401	0.123185	ENSGALG00000003424|ENSGALG00000042389	http://amigo.geneontology.org/amigo/term/GO:0021549
carboxy-lyase activity	Gene Ontology	GO:0016831	2	9	0.0100401	0.123185	ENSGALG00000040436|ENSGALG00000013094	http://amigo.geneontology.org/amigo/term/GO:0016831
regulation of sodium ion transmembrane transporter activity	Gene Ontology	GO:2000649	2	9	0.0100401	0.123185	ENSGALG00000006490|ENSGALG00000007409	http://amigo.geneontology.org/amigo/term/GO:2000649
positive regulation of nitric-oxide synthase activity	Gene Ontology	GO:0051000	2	9	0.0100401	0.123185	ENSGALG00000012200|ENSGALG00000013183	http://amigo.geneontology.org/amigo/term/GO:0051000
negative regulation of blood pressure	Gene Ontology	GO:0045776	2	10	0.011937	0.137901	ENSGALG00000007794|ENSGALG00000005554	http://amigo.geneontology.org/amigo/term/GO:0045776
neuropeptide Y receptor activity	Gene Ontology	GO:0004983	2	10	0.011937	0.137901	ENSGALG00000035191|ENSGALG00000037740	http://amigo.geneontology.org/amigo/term/GO:0004983
endocrine pancreas development	Gene Ontology	GO:0031018	2	11	0.0139774	0.137901	ENSGALG00000035751|ENSGALG00000030889	http://amigo.geneontology.org/amigo/term/GO:0031018
synaptic transmission, dopaminergic	Gene Ontology	GO:0001963	2	11	0.0139774	0.137901	ENSGALG00000007794|ENSGALG00000012542	http://amigo.geneontology.org/amigo/term/GO:0001963
dynactin complex	Gene Ontology	GO:0005869	2	11	0.0139774	0.137901	ENSGALG00000009844|ENSGALG00000011086	http://amigo.geneontology.org/amigo/term/GO:0005869
regulation of calcium ion-dependent exocytosis	Gene Ontology	GO:0017158	2	11	0.0139774	0.137901	ENSGALG00000008055|ENSGALG00000041094	http://amigo.geneontology.org/amigo/term/GO:0017158
N-glycan processing	Gene Ontology	GO:0006491	2	11	0.0139774	0.137901	ENSGALG00000008671|ENSGALG00000006882	http://amigo.geneontology.org/amigo/term/GO:0006491
transcription coactivator binding	Gene Ontology	GO:0001223	2	11	0.0139774	0.137901	ENSGALG00000012973|ENSGALG00000013183	http://amigo.geneontology.org/amigo/term/GO:0001223
definitive hemopoiesis	Gene Ontology	GO:0060216	2	11	0.0139774	0.137901	ENSGALG00000041626|ENSGALG00000043219	http://amigo.geneontology.org/amigo/term/GO:0060216
acetylcholine-gated channel complex	Gene Ontology	GO:0005892	2	11	0.0139774	0.137901	ENSGALG00000016565|ENSGALG00000015336	http://amigo.geneontology.org/amigo/term/GO:0005892
neurotransmitter secretion	Gene Ontology	GO:0007269	2	11	0.0139774	0.137901	ENSGALG00000030054|ENSGALG00000008456	http://amigo.geneontology.org/amigo/term/GO:0007269
neuron fate specification	Gene Ontology	GO:0048665	2	11	0.0139774	0.137901	ENSGALG00000033391|ENSGALG00000031423	http://amigo.geneontology.org/amigo/term/GO:0048665
regulation of long-term neuronal synaptic plasticity	Gene Ontology	GO:0048169	2	11	0.0139774	0.137901	ENSGALG00000007794|ENSGALG00000017238	http://amigo.geneontology.org/amigo/term/GO:0048169
cell fate determination	Gene Ontology	GO:0001709	2	11	0.0139774	0.137901	ENSGALG00000040069|ENSGALG00000029270	http://amigo.geneontology.org/amigo/term/GO:0001709
response to amphetamine	Gene Ontology	GO:0001975	2	12	0.0161569	0.149002	ENSGALG00000007794|ENSGALG00000009289	http://amigo.geneontology.org/amigo/term/GO:0001975
negative regulation of protein secretion	Gene Ontology	GO:0050709	2	13	0.0184712	0.15783	ENSGALG00000007794|ENSGALG00000032683	http://amigo.geneontology.org/amigo/term/GO:0050709
exocytic vesicle	Gene Ontology	GO:0070382	2	13	0.0184712	0.15783	ENSGALG00000008055|ENSGALG00000041094	http://amigo.geneontology.org/amigo/term/GO:0070382
dendrite membrane	Gene Ontology	GO:0032590	2	13	0.0184712	0.15783	ENSGALG00000020143|ENSGALG00000008918	http://amigo.geneontology.org/amigo/term/GO:0032590
calcium ion import	Gene Ontology	GO:0070509	2	13	0.0184712	0.15783	ENSGALG00000038405|ENSGALG00000008456	http://amigo.geneontology.org/amigo/term/GO:0070509
negative regulation of cell cycle	Gene Ontology	GO:0045786	2	13	0.0184712	0.15783	ENSGALG00000029270|ENSGALG00000010769	http://amigo.geneontology.org/amigo/term/GO:0045786
phototransduction	Gene Ontology	GO:0007602	2	14	0.0209161	0.165427	ENSGALG00000038084|ENSGALG00000012181	http://amigo.geneontology.org/amigo/term/GO:0007602
negative regulation of myeloid cell differentiation	Gene Ontology	GO:0045638	2	14	0.0209161	0.165427	ENSGALG00000039118|ENSGALG00000041626	http://amigo.geneontology.org/amigo/term/GO:0045638
ATPase-coupled intramembrane lipid transporter activity	Gene Ontology	GO:0140326	2	14	0.0209161	0.165427	ENSGALG00000005752|ENSGALG00000007912	http://amigo.geneontology.org/amigo/term/GO:0140326
synaptic transmission, cholinergic	Gene Ontology	GO:0007271	2	14	0.0209161	0.165427	ENSGALG00000016565|ENSGALG00000015336	http://amigo.geneontology.org/amigo/term/GO:0007271
oligosaccharide metabolic process	Gene Ontology	GO:0009311	2	14	0.0209161	0.165427	ENSGALG00000008671|ENSGALG00000006882	http://amigo.geneontology.org/amigo/term/GO:0009311
midbrain development	Gene Ontology	GO:0030901	2	15	0.0234875	0.178393	ENSGALG00000028817|ENSGALG00000042389	http://amigo.geneontology.org/amigo/term/GO:0030901
acetylcholine-gated cation-selective channel activity	Gene Ontology	GO:0022848	2	15	0.0234875	0.178393	ENSGALG00000016565|ENSGALG00000015336	http://amigo.geneontology.org/amigo/term/GO:0022848
positive regulation of neuroblast proliferation	Gene Ontology	GO:0002052	2	15	0.0234875	0.178393	ENSGALG00000007794|ENSGALG00000031423	http://amigo.geneontology.org/amigo/term/GO:0002052
GABA-A receptor complex	Gene Ontology	GO:1902711	2	16	0.0261814	0.185597	ENSGALG00000020143|ENSGALG00000015776	http://amigo.geneontology.org/amigo/term/GO:1902711
sensory perception of pain	Gene Ontology	GO:0019233	2	16	0.0261814	0.185597	ENSGALG00000010331|ENSGALG00000015269	http://amigo.geneontology.org/amigo/term/GO:0019233
pigmentation	Gene Ontology	GO:0043473	2	16	0.0261814	0.185597	ENSGALG00000007794|ENSGALG00000042389	http://amigo.geneontology.org/amigo/term/GO:0043473
neuropeptide binding	Gene Ontology	GO:0042923	2	16	0.0261814	0.185597	ENSGALG00000029170|ENSGALG00000015269	http://amigo.geneontology.org/amigo/term/GO:0042923
GABA-A receptor activity	Gene Ontology	GO:0004890	2	16	0.0261814	0.185597	ENSGALG00000020143|ENSGALG00000015776	http://amigo.geneontology.org/amigo/term/GO:0004890
barbed-end actin filament capping	Gene Ontology	GO:0051016	2	16	0.0261814	0.185597	ENSGALG00000037286|ENSGALG00000001926	http://amigo.geneontology.org/amigo/term/GO:0051016
calcium-ion regulated exocytosis	Gene Ontology	GO:0017156	2	16	0.0261814	0.185597	ENSGALG00000008055|ENSGALG00000041094	http://amigo.geneontology.org/amigo/term/GO:0017156
inorganic anion transport	Gene Ontology	GO:0015698	2	17	0.0289939	0.19962	ENSGALG00000012298|ENSGALG00000039978	http://amigo.geneontology.org/amigo/term/GO:0015698
gamma-aminobutyric acid signaling pathway	Gene Ontology	GO:0007214	2	17	0.0289939	0.19962	ENSGALG00000020143|ENSGALG00000015776	http://amigo.geneontology.org/amigo/term/GO:0007214
thyroid gland development	Gene Ontology	GO:0030878	2	17	0.0289939	0.19962	ENSGALG00000023420|ENSGALG00000043219	http://amigo.geneontology.org/amigo/term/GO:0030878
apoptotic signaling pathway	Gene Ontology	GO:0097190	2	18	0.031921	0.21513	ENSGALG00000021627|ENSGALG00000004357	http://amigo.geneontology.org/amigo/term/GO:0097190
potassium channel regulator activity	Gene Ontology	GO:0015459	2	19	0.0349591	0.227591	ENSGALG00000004074|ENSGALG00000002132	http://amigo.geneontology.org/amigo/term/GO:0015459
phospholipid translocation	Gene Ontology	GO:0045332	2	19	0.0349591	0.227591	ENSGALG00000005752|ENSGALG00000007912	http://amigo.geneontology.org/amigo/term/GO:0045332
sialylation	Gene Ontology	GO:0097503	2	19	0.0349591	0.227591	ENSGALG00000008671|ENSGALG00000006882	http://amigo.geneontology.org/amigo/term/GO:0097503
response to glucose	Gene Ontology	GO:0009749	2	20	0.0381044	0.239907	ENSGALG00000005554|ENSGALG00000026264	http://amigo.geneontology.org/amigo/term/GO:0009749
photoreceptor inner segment	Gene Ontology	GO:0001917	2	20	0.0381044	0.239907	ENSGALG00000038084|ENSGALG00000031450	http://amigo.geneontology.org/amigo/term/GO:0001917
learning or memory	Gene Ontology	GO:0007611	2	20	0.0381044	0.239907	ENSGALG00000010331|ENSGALG00000013604	http://amigo.geneontology.org/amigo/term/GO:0007611
response to estrogen	Gene Ontology	GO:0043627	2	20	0.0381044	0.239907	ENSGALG00000019719|ENSGALG00000029270	http://amigo.geneontology.org/amigo/term/GO:0043627
integral component of postsynaptic density membrane	Gene Ontology	GO:0099061	2	21	0.0413533	0.250476	ENSGALG00000013085|ENSGALG00000008434	http://amigo.geneontology.org/amigo/term/GO:0099061
response to toxic substance	Gene Ontology	GO:0009636	2	21	0.0413533	0.250476	ENSGALG00000009289|ENSGALG00000013094	http://amigo.geneontology.org/amigo/term/GO:0009636
bicarbonate transport	Gene Ontology	GO:0015701	2	21	0.0413533	0.250476	ENSGALG00000012298|ENSGALG00000039978	http://amigo.geneontology.org/amigo/term/GO:0015701
regulation of postsynaptic membrane potential	Gene Ontology	GO:0060078	2	22	0.0447024	0.262455	ENSGALG00000020143|ENSGALG00000017238	http://amigo.geneontology.org/amigo/term/GO:0060078
cell adhesion molecule binding	Gene Ontology	GO:0050839	2	22	0.0447024	0.262455	ENSGALG00000003285|ENSGALG00000008442	http://amigo.geneontology.org/amigo/term/GO:0050839
social behavior	Gene Ontology	GO:0035176	2	22	0.0447024	0.262455	ENSGALG00000034070|ENSGALG00000042389	http://amigo.geneontology.org/amigo/term/GO:0035176
regulation of intracellular pH	Gene Ontology	GO:0051453	2	22	0.0447024	0.262455	ENSGALG00000033720|ENSGALG00000039978	http://amigo.geneontology.org/amigo/term/GO:0051453
positive regulation of glucose import	Gene Ontology	GO:0046326	2	22	0.0447024	0.262455	ENSGALG00000005554|ENSGALG00000013183	http://amigo.geneontology.org/amigo/term/GO:0046326
phosphatidylinositol 3-kinase signaling	Gene Ontology	GO:0014065	2	23	0.0481482	0.279259	ENSGALG00000029270|ENSGALG00000004966	http://amigo.geneontology.org/amigo/term/GO:0014065
Wnt-protein binding	Gene Ontology	GO:0017147	2	23	0.0481482	0.279259	ENSGALG00000007543|ENSGALG00000013085	http://amigo.geneontology.org/amigo/term/GO:0017147
