# Supplementary material for: Systematic Selection Signature Analysis of Chinese Gamecocks Based on Genomic and Transcriptomic Data
Source: Int J Mol Sci. 2023 Mar 20;24(6):5868. doi: 10.3390/ijms24065868 (PMC10059269; doi:10.3390/ijms24065868)
Supplement: Supplementary file 1 [file ijms-24-05868-s001.zip › Table S5.xlsx]

## Sheet: muscle
#Term	Database	ID	Input number	Background number	P-Value	Corrected P-Value	Input	Hyperlink
MAPK signaling pathway	KEGG PATHWAY	gga04010	6	225	0.0280477	0.202514	ENSGALG00000006647|ENSGALG00000038634|ENSGALG00000040755|ENSGALG00000007562|ENSGALG00000001926|ENSGALG00000017287	http://www.genome.jp/kegg-bin/show_pathway?gga04010/gga:770435%09red/gga:768907%09red/gga:428857%09red/gga:396227%09red/gga:378783%09red/gga:771763%09red
Purine metabolism	KEGG PATHWAY	gga00230	5	110	0.0058233	0.192169	ENSGALG00000016592|ENSGALG00000011537|ENSGALG00000042374|ENSGALG00000016608|ENSGALG00000003816	http://www.genome.jp/kegg-bin/show_pathway?gga00230/gga:421574%09red/gga:424133%09red/gga:419675%09red/gga:418639%09red/gga:422013%09red
Cytokine-cytokine receptor interaction	KEGG PATHWAY	gga04060	5	166	0.0281555	0.202514	ENSGALG00000028140|ENSGALG00000001882|ENSGALG00000020316|ENSGALG00000024466|ENSGALG00000007668	http://www.genome.jp/kegg-bin/show_pathway?gga04060/gga:415652%09red/gga:395885%09red/gga:419424%09red/gga:395494%09red/gga:422219%09red
Regulation of actin cytoskeleton	KEGG PATHWAY	gga04810	5	170	0.0306839	0.202514	ENSGALG00000014786|ENSGALG00000007562|ENSGALG00000028567|ENSGALG00000017287|ENSGALG00000011080	http://www.genome.jp/kegg-bin/show_pathway?gga04810/gga:428906%09red/gga:396215%09red/gga:768907%09red/gga:427171%09red/gga:428857%09red
Biosynthesis of amino acids	KEGG PATHWAY	gga01230	4	58	0.00335768	0.192169	ENSGALG00000016592|ENSGALG00000009748|ENSGALG00000015544|ENSGALG00000043754	http://www.genome.jp/kegg-bin/show_pathway?gga01230/gga:396489%09red/gga:427308%09red/gga:418639%09red/gga:420574%09red
PPAR signaling pathway	KEGG PATHWAY	gga03320	3	58	0.0228545	0.202514	ENSGALG00000007077|ENSGALG00000040730|ENSGALG00000015425	http://www.genome.jp/kegg-bin/show_pathway?gga03320/gga:396231%09red/gga:423118%09red/gga:396219%09red
ECM-receptor interaction	KEGG PATHWAY	gga04512	3	65	0.0302769	0.202514	ENSGALG00000033671|ENSGALG00000014615|ENSGALG00000014804	http://www.genome.jp/kegg-bin/show_pathway?gga04512/gga:396306%09red/gga:418893%09red/gga:374016%09red
Melanogenesis	KEGG PATHWAY	gga04916	3	80	0.0499132	0.274523	ENSGALG00000016608|ENSGALG00000005621|ENSGALG00000038634	http://www.genome.jp/kegg-bin/show_pathway?gga04916/gga:422013%09red/gga:374175%09red/gga:378783%09red
Pentose and glucuronate interconversions	KEGG PATHWAY	gga00040	2	20	0.0199686	0.202514	ENSGALG00000017068|ENSGALG00000010795	http://www.genome.jp/kegg-bin/show_pathway?gga00040/gga:418909%09red/gga:420591%09red
Porphyrin and chlorophyll metabolism	KEGG PATHWAY	gga00860	2	20	0.0199686	0.202514	ENSGALG00000031786|ENSGALG00000012550	http://www.genome.jp/kegg-bin/show_pathway?gga00860/gga:396287%09red/gga:420776%09red
Pentose phosphate pathway	KEGG PATHWAY	gga00030	2	24	0.0273786	0.202514	ENSGALG00000016592|ENSGALG00000015544	http://www.genome.jp/kegg-bin/show_pathway?gga00030/gga:427308%09red/gga:418639%09red
Alanine, aspartate and glutamate metabolism	KEGG PATHWAY	gga00250	2	32	0.0448935	0.269361	ENSGALG00000009748|ENSGALG00000043754	http://www.genome.jp/kegg-bin/show_pathway?gga00250/gga:396489%09red/gga:420574%09red

## Sheet: testis
#Term	Database	ID	Input number	Background number	P-Value	Corrected P-Value	Input	Hyperlink
Steroid hormone biosynthesis	KEGG PATHWAY	gga00140	2	35	0.0317758	0.592232	ENSGALG00000008121|ENSGALG00000034982	http://www.genome.jp/kegg-bin/show_pathway?gga00140/gga:414838%09red/gga:425056%09red

## Sheet: hypothalamus
#Term	Database	ID	Input number	Background number	P-Value	Corrected P-Value	Input	Hyperlink
Neuroactive ligand-receptor interaction	KEGG PATHWAY	gga04080	21	287	2.44551e-09	1.24721e-07	ENSGALG00000003446|ENSGALG00000009640|ENSGALG00000020143|ENSGALG00000013168|ENSGALG00000032087|ENSGALG00000017238|ENSGALG00000016565|ENSGALG00000006054|ENSGALG00000040959|ENSGALG00000013604|ENSGALG00000035081|ENSGALG00000015336|ENSGALG00000005259|ENSGALG00000029788|ENSGALG00000007794|ENSGALG00000029170|ENSGALG00000010572|ENSGALG00000015269|ENSGALG00000000556|ENSGALG00000016297|ENSGALG00000015776	http://www.genome.jp/kegg-bin/show_pathway?gga04080/gga:414884%09red/gga:396323%09red/gga:422771%09red/gga:396256%09red/gga:428644%09red/gga:428900%09red/gga:421047%09red/gga:396120%09red/gga:395660%09red/gga:428533%09red/gga:422942%09red/gga:395607%09red/gga:771598%09red/gga:425213%09red/gga:428252%09red/gga:421815%09red/gga:395329%09red/gga:404535%09red/gga:428881%09red/gga:396362%09red/gga:373…
Taurine and hypotaurine metabolism	KEGG PATHWAY	gga00430	2	9	0.0100401	0.256023	ENSGALG00000040436|ENSGALG00000034070	http://www.genome.jp/kegg-bin/show_pathway?gga00430/gga:395395%09red/gga:395743%09red
